# Supplementary material for: PI3Kδ activity controls plasticity and discriminates between EMT and stemness based on distinct TGFβ signaling
Source: Commun Biol. 2022 Jul 25;5:740. doi: 10.1038/s42003-022-03637-w (PMC9314410; doi:10.1038/s42003-022-03637-w)
Supplement: Supplementary file 3 — Supplementary Data 1 [file 42003_2022_3637_MOESM3_ESM.xlsx]

## Sheet: Supplementary Data 1
	Supplementary Data 1: Genes Regulated by PI3Kδ overexpression in Huh7
Gene Symbol	Gene ID	p Values	Fold change	C1	C2	C3	+PI3Kδ1	+PI3Kδ2	+PI3Kδ3
TCEAL3	85012	0.00906751	0.521456447	4.327793	4.296171	4.537079	3.626067	3.567557	3.149275
MIR4632	100616438	0.049802676	0.532628673	3.814457	3.614536	4.468596	3.118845	2.927054	3.125296
MIR3178	100422974	0.001043812	0.594057163	5.677635	5.649549	5.43299	4.691794	4.837886	4.976515
NBPF4	148545	0.005361166	0.609287761	2.221157	2.598732	2.399781	1.761884	1.633549	1.679824
SLC4A9	83697	0.049267672	0.621785121	2.883382	3.404769	2.690203	2.282734	2.595532	2.043552
MIR1226	100302232	0.006911202	0.62365497	4.617869	4.469245	4.209577	3.965326	3.655879	3.631946
HLA-DRB4	3126	0.026493765	0.633805463	4.930849	5.121942	5.415086	4.429178	4.461359	4.603676
TRAJ43	28712	0.006276376	0.639804185	4.043367	4.129653	4.0667	3.660685	3.310879	3.335263
SLC52A3	113278	0.035592955	0.646054898	2.997254	3.295678	3.151154	2.246063	2.466158	2.841051
ACTR3BP2	440888	0.016538817	0.668709723	2.547031	2.435131	2.188109	1.902041	1.976049	1.550537
GOLGA2P6	101060184	0.008812552	0.669830357	3.442447	3.439423	3.135204	2.803142	2.913055	2.56648
MIR4686	100616126	0.04124674	0.674123271	4.752761	4.116032	4.116032	3.726937	3.875662	3.675479
ALX4	60529	0.04373329	0.675930741	3.561291	3.637144	3.984574	3.001031	3.326345	3.160475
CELF5	60680	0.043317545	0.692352026	3.519637	3.84367	3.431775	2.896477	2.950382	3.356956
RAB44	401258	0.025348863	0.692368183	3.36754	3.666097	3.279856	2.782909	2.806481	3.132937
MIR1301	100302246	0.001072074	0.693610511	5.006506	4.867247	4.776752	4.299581	4.317414	4.450103
MIR324	442898	3.38839E-06	0.696447738	5.226908	5.207061	5.125856	4.643153	4.694076	4.656857
ZNF697	90874	0.048728343	0.696564571	3.690825	3.909823	4.103723	3.207834	3.56397	3.367554
PCBD2	84105	0.029205915	0.698339266	4.222706	3.923062	3.843813	3.344136	3.742718	3.348727
RP9P	441212	0.044310234	0.705202258	4.453263	4.032098	4.063959	3.92631	3.636355	3.474982
CT47B1	643311	0.018919751	0.705539128	3.966897	3.799977	3.995074	3.604481	3.406057	3.241804
MIR604	693189	0.006087465	0.70862978	3.676656	3.670398	3.864893	3.258608	3.205799	3.256852
MIR3620	100500810	0.021722306	0.712928022	3.854301	4.029696	3.701986	3.147715	3.484259	3.489494
HRC	3270	0.007980987	0.713115664	4.028735	4.004452	4.224821	3.613585	3.561224	3.619823
PDIA3P1	171423	0.037736673	0.714296356	5.474705	5.801617	5.247874	4.940682	5.182384	4.944914
IGF2-AS	51214	0.010706755	0.714620728	4.005781	3.676286	3.721163	3.362809	3.393429	3.192741
GRIN2D	2906	0.026503764	0.714640047	4.812886	4.71496	4.943374	4.19083	4.548411	4.277845
DMRTC2	63946	0.042261235	0.719150852	4.12661	4.091435	4.277817	3.439009	3.723652	3.9063
IFNA5	3442	0.009801703	0.719472774	2.811342	3.124602	2.808038	2.391316	2.475415	2.452287
SSX8	280659	0.036407333	0.719681261	2.431334	2.757356	2.627297	1.921294	2.191086	2.279897
ZNF140	7699	0.035887342	0.721266005	3.1626	2.779786	2.938973	2.41771	2.342864	2.706595
BASP1	10409	0.022790147	0.726724106	3.367517	3.351036	3.152705	2.684287	3.078006	2.727404
IFNA14	3448	0.040683705	0.729531916	6.494186	6.403168	6.109011	5.615332	6.015012	6.01115
RAB6C	84084	0.01860387	0.731072978	2.942021	2.535568	2.73492	2.226038	2.28282	2.347913
MIR1247	100302145	0.003737565	0.734440065	5.973209	5.925574	5.838604	5.407081	5.382903	5.611553
SPPL2C	162540	0.03751352	0.735664901	3.965755	3.770525	3.924495	3.188416	3.602884	3.540837
OR4S2	219431	0.001346248	0.737399495	2.106005	2.191063	2.065984	1.697195	1.753371	1.594041
IGBP1P1	280655	0.037036154	0.737521323	2.424675	2.345967	2.651366	2.069235	1.88761	2.147433
NRN1L	123904	0.026392238	0.741796655	4.737725	4.641612	4.412201	4.014754	4.378834	4.105237
GOLGA6L7P	728310	0.037958644	0.741978523	2.169789	2.416926	2.109506	1.94866	1.878968	1.576941
MIR1468	100302115	0.00122929	0.746292452	3.42769	3.388046	3.315879	2.927132	2.884144	3.053778
IFNL2	282616	0.03641376	0.746523889	2.975195	2.681533	2.9852	2.397697	2.61565	2.363362
TRMT5	57570	0.02483545	0.746798534	6.057882	5.854456	5.932117	5.311871	5.606685	5.662272
SMAD5-AS1	9597	0.012692316	0.748307946	2.683839	2.413707	2.490617	1.987594	2.12579	2.219891
TMEM128	85013	0.03525984	0.750787221	6.68596	6.373888	6.232221	5.921145	6.176732	5.95362
OR4E2	26686	0.027614295	0.750886625	2.231513	2.416242	2.137246	1.644102	1.975635	1.925265
MOS	4342	0.021788182	0.751530034	2.40575	2.401815	2.403482	1.771693	2.070765	2.132297
HTT-AS	100750326	0.046879474	0.75158647	2.988458	2.792958	3.172947	2.47857	2.558684	2.681142
REC8	9985	0.006565166	0.751922216	3.336434	3.460334	3.4744	2.960212	2.970515	3.106407
RNU105B	26767	0.04977512	0.75272076	4.710023	4.942193	4.626105	4.247993	4.598096	4.202792
GLYCTK-AS1	100874110	0.003328669	0.755029368	4.146114	4.086322	3.96275	3.687486	3.743216	3.548298
PPAP2C		0.015965544	0.755046115	3.656409	3.399145	3.594434	3.156126	3.039261	3.238511
KDELC1	79070	0.032224894	0.756364208	6.57577	6.339578	6.356077	5.843705	6.226756	5.992423
ZNF510	22869	0.000433643	0.757135105	4.938015	5.00384	4.819897	4.519978	4.518609	4.519033
RUVBL1-AS1	100874089	0.027726363	0.757337532	2.673564	2.948399	2.817034	2.279668	2.552148	2.404206
CSTF2T	23283	0.024471493	0.757656242	3.726323	3.800234	3.440736	3.245675	3.39522	3.125244
UNC5A	90249	0.020231668	0.758385174	3.484397	3.211002	3.491786	2.982761	2.955735	3.051697
CCL13	6357	0.034969438	0.759194265	3.040028	2.813729	3.045166	2.675707	2.39026	2.640579
OTUB2	78990	0.001531548	0.760516612	4.362994	4.397781	4.282763	3.858725	3.977518	4.02245
SHISA2	387914	0.033702962	0.760564057	3.504047	3.477189	3.495347	2.931067	3.337641	3.0233
CILP	8483	0.034071077	0.761561086	2.87595	2.95727	3.009965	2.546944	2.743678	2.373658
MIR1237	100302280	0.02444583	0.761580441	3.209491	3.41378	3.183667	2.694204	2.956324	2.977615
EPHB2	2048	0.032529876	0.761627953	2.919588	3.306563	2.950683	2.688957	2.626069	2.683283
IGKV2D-24	28885	0.010415231	0.762546383	2.351942	2.618682	2.395399	2.082772	2.017934	2.092008
BACE1-AS	100379571	0.004870505	0.763678158	5.778549	5.802838	5.890034	5.511945	5.409631	5.382955
IL23A	51561	0.035180666	0.763850743	3.129106	3.37746	3.19071	2.64723	2.951244	2.93289
IL23A	51561	0.035180666	0.763850743	3.129106	3.37746	3.19071	2.64723	2.951244	2.93289
MID1IP1-AS1	100874211	0.012119835	0.764215275	4.094362	4.146741	3.951825	3.787108	3.521015	3.720958
NOX5	79400	0.02224952	0.765124982	2.271806	2.231348	2.383368	1.822415	2.074716	1.830693
MROH2A	339766	0.034846127	0.765601379	4.854931	4.802077	4.617092	4.287941	4.228474	4.601681
ANO1-AS1	100873981	0.000526266	0.767274298	2.668561	2.752451	2.674474	2.358626	2.304315	2.285988
MFAP5	8076	0.024497585	0.767396275	2.325928	2.280428	2.410476	1.818576	1.924517	2.12787
RELL1	768211	0.032883376	0.767442376	2.435978	2.328087	1.944704	1.845942	1.871491	1.845727
TRIM63	84676	0.04595093	0.767459398	3.195108	2.902223	3.167507	2.558764	2.861926	2.698635
GUCY2C	2984	0.007404365	0.769529568	5.965252	5.781689	5.801245	5.422397	5.402956	5.588979
GML	2765	0.011325231	0.76971877	2.252495	2.22979	2.376307	1.983493	1.932802	1.809507
ZSCAN10	84891	0.025495544	0.770028456	3.914561	3.692929	3.983299	3.488889	3.422684	3.548167
MIR548E	100313921	0.034039374	0.770240559	2.143604	1.974913	2.153583	1.809506	1.524271	1.808466
OR2A2	442361	0.03644514	0.770733676	2.654078	2.486642	2.266383	1.926385	2.119649	2.233982
ITPR1-AS1	100996539	0.000484361	0.77282357	3.696519	3.65551	3.579283	3.207506	3.286942	3.321497
KLF17	128209	0.04930997	0.773249196	2.411459	2.445832	2.506891	1.871425	2.085501	2.294272
ODF3L2	284451	0.043311488	0.773637161	4.465907	4.430395	4.149874	3.822345	3.929928	4.18309
FAM27L		0.030870363	0.773645741	2.946796	3.101993	2.644007	2.548721	2.489383	2.543927
FRY-AS1	100507099	0.04269269	0.773728685	3.102777	2.675767	2.874805	2.596507	2.444242	2.502299
BRSK1	84446	0.03482786	0.776261693	3.865328	3.768364	3.52106	3.530282	3.249642	3.278673
IRF9	10379	0.0260952	0.776897765	4.328916	4.29658	3.92013	3.783281	3.842082	3.827653
SLC6A14	11254	0.01943733	0.778038077	8.114862	8.01895	8.165547	7.617103	7.718903	7.877091
IGLJ2	28832	0.020741025	0.77873012	4.728402	4.593737	4.703888	4.164252	4.45965	4.319711
CYP4F8	11283	0.024953982	0.778951279	3.590662	3.745575	3.637865	3.185829	3.232109	3.474979
SLC26A4-AS1	286002	0.027449328	0.780497185	2.635248	2.790668	2.853353	2.33452	2.349133	2.523012
ZNF565	147929	0.009998616	0.78072101	2.920869	3.023736	3.114912	2.641096	2.663628	2.68343
ACTN1-AS1	161159	0.034605592	0.781160551	2.740729	2.857863	2.954105	2.410163	2.645191	2.428416
CARTPT	9607	0.008129205	0.781486217	2.409544	2.180449	2.281235	1.935658	1.870814	1.997633
PEG3	5178	0.048090156	0.783472749	3.04264	3.010802	2.899825	2.652066	2.83969	2.405376
PAGE1	8712	0.020743284	0.783901523	3.140784	3.373472	3.176634	2.863644	2.78155	2.991929
WASIR2	100132169	0.036550995	0.783967634	4.373913	4.450924	4.089221	4.088069	3.833593	3.938994
PRF1	5551	0.008200493	0.784844637	2.727484	2.89289	2.610061	2.36143	2.393556	2.426886
SPNS3	201305	0.001586579	0.784961427	4.361928	4.337556	4.334255	4.070342	3.921721	3.993757
MIR516B1	574490	0.028809551	0.785028172	2.487028	2.39143	2.100024	1.935636	1.912009	2.083286
GPR20	2843	0.038552016	0.785399908	4.231231	4.238979	3.850871	3.832875	3.789969	3.652735
DERL3	91319	0.02018722	0.785681956	3.940214	4.125405	4.045239	3.552437	3.743888	3.770585
TSHZ2	128553	0.022696657	0.786184777	4.387404	4.424492	4.348704	3.84792	4.155487	4.116014
LRRC66	339977	0.013317063	0.787148824	5.308409	5.172918	5.003069	4.890623	4.831347	4.726551
ELMSAN1	91748	0.038972173	0.788100761	4.645912	4.573594	4.583763	4.460047	4.237329	4.075249
MORC3	23515	0.02345255	0.788802484	3.315392	3.561393	3.432003	2.983302	3.167043	3.131651
SCARF2	91179	0.002871455	0.78938846	5.164051	5.083668	5.034207	4.752242	4.670341	4.835765
septin8		0.002010865	0.789515959	3.710502	3.756478	3.624663	3.306839	3.324226	3.437699
LMLN-AS1	100873947	0.032057974	0.789763172	3.880461	3.576121	3.63606	3.352136	3.243537	3.475445
OR2T34	127068	0.012968625	0.790451765	1.887541	2.022194	2.083898	1.696785	1.636819	1.642277
OPTC	26254	0.03913188	0.790678079	3.758263	3.595694	3.792589	3.272968	3.546138	3.310927
C11orf91	100131378	0.03800365	0.791001133	4.433229	4.196482	4.039313	3.965028	3.932793	3.756458
ZNF471	57573	0.021160014	0.791726475	1.968035	2.035845	1.874997	1.734709	1.455033	1.678357
MIR4644	100616430	0.002583804	0.792084362	4.245199	4.190398	4.037385	3.868311	3.77777	3.818079
C6orf201	404220	0.031968176	0.79271948	2.42145	2.150225	2.229213	2.050046	1.951878	1.793611
ASPHD2	57168	0.03419634	0.793778835	3.247561	3.205022	3.268975	3.103041	2.800764	2.81818
TSPY4	728395	0.015254097	0.794452389	3.558294	3.631844	3.421479	3.319251	3.085129	3.211335
SIGLEC8	27181	0.039764043	0.794746869	1.860688	1.836737	1.987042	1.570344	1.709996	1.409829
FAM66D	100132923	0.047178723	0.795166197	3.065541	2.787961	3.08173	2.683471	2.710698	2.549048
CRYGC	1420	0.027814193	0.79566516	3.208342	2.970547	3.241261	2.77733	2.81068	2.84284
TMPRSS6	164656	0.013614732	0.795956044	3.307369	3.157502	3.367305	2.929127	2.923902	2.991429
HLA-DOA	3111	0.004809251	0.79638889	3.242598	3.037935	3.105242	2.775866	2.784716	2.839828
RDH8	50700	0.035271958	0.798983713	3.844342	4.074659	3.877698	3.677393	3.460062	3.687958
PCDH19	57526	0.015169106	0.799369814	2.161922	2.042256	2.149394	1.670313	1.893681	1.820383
ZMYND12	84217	0.045691676	0.799458287	2.986938	3.122999	2.78284	2.637157	2.504255	2.782649
CYP21A2	1589	0.025431545	0.799815974	3.698218	3.556999	3.417772	3.247857	3.105573	3.352779
ZNF699	374879	0.031864915	0.800866308	3.654721	3.516594	3.35853	3.046546	3.205173	3.317026
C10orf88	80007	0.008734198	0.80139514	5.561482	5.438274	5.585964	5.277324	5.162376	5.187777
CST4	1472	0.03770689	0.80212538	4.571342	4.311469	4.187173	3.936363	4.096115	4.083205
DCAF12L1	139170	0.02576257	0.802206373	3.113585	3.163858	3.267293	2.924942	2.929502	2.736428
SCN4A	6329	0.007177339	0.80248908	2.906274	3.027974	2.791578	2.603719	2.634437	2.535331
PRRT3-AS1	100874032	0.014719497	0.802830686	6.934031	6.934101	6.74551	6.50771	6.68379	6.471645
CACNG6	59285	0.012564614	0.803145716	2.949387	3.069141	2.796637	2.547924	2.65521	2.663232
OR2AJ1	127608	0.019056236	0.803214564	2.095978	2.132669	2.241562	1.933258	1.837703	1.75082
NCRNA00185	55410	0.02592613	0.803276179	2.374577	2.104241	2.044863	1.834844	1.809507	1.931234
PAQR8	85315	0.04117865	0.803607537	2.574599	2.435715	2.496551	2.383362	2.08506	2.092132
SMIM17	147670	0.023728533	0.803966337	3.625392	3.664705	3.600314	3.185276	3.278154	3.482602
MAL	4118	0.044369392	0.804028382	3.54403	3.233187	3.232898	3.093568	2.894333	3.078169
EGFLAM-AS1	100874117	0.000826142	0.804039342	2.40104	2.311421	2.266657	1.963582	2.047903	2.023647
TNS4	84951	0.005326763	0.804394989	3.475798	3.403396	3.536999	3.190122	3.167253	3.116746
ACSL5	51703	0.026627464	0.804532534	5.346156	5.335715	5.300123	4.846997	5.027005	5.16666
WDR66	144406	0.026930986	0.804620277	2.705268	2.697059	2.80521	2.544551	2.2932	2.428926
VPS13A-AS1	100286938	0.038793962	0.804926709	4.192831	3.986082	4.128346	3.642419	3.928172	3.797456
FAM162B	221303	0.006623573	0.805957685	6.483521	6.403139	6.325552	5.996957	6.096988	6.184595
ANKRD20A11P	391267	0.04692745	0.806098104	3.925099	3.727709	3.8565	3.434775	3.71114	3.430475
PPM1H	57460	0.023775749	0.807929698	5.883823	5.871117	6.036274	5.650748	5.687453	5.529918
PLEKHB1	58473	0.028236428	0.808140104	3.721416	3.426749	3.492729	3.264186	3.152596	3.302144
MDGA1	266727	0.005709762	0.808228614	3.013216	2.976955	2.782252	2.632229	2.575494	2.643206
RAB3C	115827	0.018808348	0.808508773	4.295989	4.487925	4.474437	4.163532	4.091907	4.082918
MIR3183	100422835	0.024279326	0.808625908	3.748891	3.596822	3.747619	3.471818	3.436459	3.265688
KCNQ1-AS1	338653	0.046447277	0.80862815	3.301813	3.581756	3.265082	3.077293	3.172195	2.979808
SUPT20HL1	100130302	0.001427632	0.80884883	3.764569	3.696286	3.65194	3.345836	3.466139	3.382646
PUS7L	83448	0.03571583	0.80913556	7.298521	7.052873	7.107353	6.733588	6.989438	6.819081
PYGM	5837	0.016567206	0.809350208	2.829426	2.925385	2.706864	2.556514	2.39904	2.590629
NOP14-AS1	317648	0.042285077	0.810557067	3.885886	3.900578	3.748324	3.430812	3.744012	3.450921
SRD5A1	6715	0.029032951	0.811013406	2.796963	3.054055	2.925134	2.609724	2.561602	2.698219
TCHP	84260	0.03836888	0.811169137	4.536489	4.278726	4.423359	3.993164	4.111964	4.22767
MBLAC2	153364	0.026548695	0.812338542	5.445662	5.345545	5.300357	4.906344	5.088868	5.196811
JPX	554203	0.022954952	0.812977878	3.747158	3.827563	3.778552	3.359889	3.628713	3.468535
LTK	4058	0.008098613	0.813340861	3.281356	3.218856	3.107702	2.804145	2.984064	2.925501
C16orf90	646174	0.0472131	0.813566962	3.704024	4.006096	3.752546	3.437923	3.614395	3.517347
CEACAM4	1089	0.03485774	0.814227771	2.442836	2.277282	2.541233	2.171708	2.106103	2.094053
FCER2	2208	0.040837258	0.814446591	3.068158	2.783275	2.726953	2.468526	2.629691	2.591845
ZBTB8B	728116	0.024477147	0.814780674	2.848258	2.997138	2.866398	2.532201	2.545168	2.747876
IGFBP1	3484	0.003002449	0.81516518	4.942769	5.06888	4.972135	4.707584	4.660107	4.731586
PBX1	5087	0.030672872	0.81535769	4.020066	3.930452	4.083078	3.784493	3.784477	3.581141
ZMYND10	51364	0.039412066	0.816005058	3.302035	3.364599	3.250711	2.855173	2.996812	3.18531
ANTXRLP1	100996567	0.010992297	0.817010769	2.181827	2.214658	2.063476	1.973959	1.78569	1.825593
MIR641	693226	0.010000546	0.817619022	2.217318	2.150941	2.092376	1.954613	1.884696	1.749828
STEAP3-AS1	100874111	0.023780918	0.818071209	2.338968	2.393213	2.428444	2.221343	2.083987	1.98619
MPLKIP	136647	0.013964463	0.818420204	1.848759	1.927203	1.884387	1.719448	1.526999	1.546643
FAM151B	167555	0.024397656	0.818931678	2.107157	2.01937	2.242318	1.858382	1.822954	1.822954
RTP5	285093	0.004755022	0.819319089	3.812055	3.792754	3.70838	3.389799	3.558598	3.502284
HYPM	25763	0.017839177	0.819915231	2.761549	2.647736	2.738933	2.542294	2.332882	2.413682
DUSP2	1844	0.003998964	0.820332107	4.775836	4.725817	4.794946	4.545759	4.467731	4.425949
PLA2G7	7941	0.022147084	0.820521855	6.537539	6.464912	6.352438	6.06534	6.128618	6.304772
PLXND1	23129	0.020882502	0.820888397	5.040422	5.229687	5.02918	4.753318	4.909945	4.7818
HSPA12B	116835	0.00103875	0.821512823	3.614438	3.5544	3.594454	3.344059	3.306859	3.261439
TC2N	123036	0.046780184	0.82193222	7.134063	6.886843	6.88774	6.547698	6.802157	6.710065
POLR3K	51728	0.010839749	0.821947793	5.587611	5.512925	5.591018	5.256414	5.382668	5.203828
HLA-DOA	3111	0.048548076	0.822560101	3.432506	3.082355	3.286881	2.972715	2.978883	3.004723
HLA-DOA	3111	0.048548076	0.822560101	3.432506	3.082355	3.286881	2.972715	2.978883	3.004723
TRAJ4	28751	0.001665203	0.822720331	3.642031	3.57976	3.629508	3.372799	3.284022	3.3499
METTL21C	196541	0.041082684	0.822733447	2.212721	1.989833	2.199489	1.928423	1.876245	1.752866
MAP7D1	55700	0.014336002	0.823558098	5.063357	5.24586	5.064558	4.809914	4.916125	4.807563
C19orf38	255809	0.036072195	0.82413695	3.854375	4.120978	4.004511	3.735037	3.751352	3.656343
FAM132B		0.040735055	0.824149898	3.608392	3.812138	3.624356	3.290769	3.531592	3.385461
KRT72	140807	0.011907304	0.825044401	2.838866	2.893754	2.95845	2.692835	2.589548	2.576318
CDK5R1	8851	0.000932305	0.82532257	4.57855	4.50109	4.485222	4.22259	4.215971	4.295391
NEUROD2	4761	0.039101094	0.825364142	3.334042	3.326495	3.474754	3.172329	2.979165	3.153105
MPEG1	219972	0.020768004	0.826149053	2.468992	2.397343	2.173371	2.120132	2.065598	2.027398
SMPD4P1	645280	0.03481045	0.82616146	3.316917	3.123005	3.339608	3.063137	2.956238	2.933642
BAALCOS		0.031090897	0.826375278	2.863853	2.87867	2.933187	2.592602	2.757374	2.500341
MNAT1	4331	0.028957764	0.826601756	6.416269	6.27491	6.486045	6.062854	6.186855	6.103308
GZMM	3004	0.025961993	0.827403902	4.242514	4.393644	4.43436	4.135363	4.073231	4.041915
RIPPLY2	134701	0.00258857	0.827544425	3.527201	3.432032	3.455874	3.223402	3.238656	3.133775
CTAGE1	64693	0.011647611	0.827546528	2.327449	2.317307	2.14327	1.920719	1.97125	2.076794
BTG3	10950	0.031501777	0.82773106	5.224604	5.285793	5.215478	4.830197	5.115382	4.961998
RGL4	266747	0.035639904	0.827797808	4.440043	4.290165	4.088991	4.044567	3.934996	4.021687
ADAM1A	8759	0.046186134	0.828373707	4.958426	5.045555	5.183607	4.853245	4.712714	4.80669
STAC3	246329	0.00046928	0.828653382	2.310727	2.326153	2.301138	1.994604	2.057868	2.072068
FAM21EP	100421577	0.001609941	0.828712928	2.926466	2.98316	2.916595	2.725884	2.661092	2.626078
TMEM252	169693	0.000901246	0.828932194	2.88629	2.779863	2.765682	2.530842	2.565168	2.523803
SRCIN1	80725	0.005689064	0.82938029	3.906231	3.922182	3.99671	3.695583	3.697411	3.622446
FAM66A	100133172	0.030046448	0.829595132	1.672915	1.409431	1.599319	1.265847	1.320232	1.287024
IGLJ3	28831	0.032852627	0.830736011	3.922909	3.64759	3.820331	3.513402	3.576767	3.498047
IGLV3-32	28787	0.027961284	0.831114605	2.677051	2.866217	2.761739	2.405375	2.515388	2.583602
GABPA	2551	0.02896585	0.8312765	6.379431	6.340461	6.320769	5.965549	6.236588	6.038725
EFHC2	80258	0.04161255	0.831721059	2.676644	2.494912	2.506561	2.149622	2.315744	2.415266
ZNF407	55628	0.015446787	0.831973991	4.263316	4.061366	4.150797	3.947515	3.829315	3.90248
LOC100506082	100506082	0.036119234	0.832434502	2.977734	2.810918	2.944585	2.719682	2.702451	2.51733
SP140	11262	0.008758335	0.832687266	2.557153	2.589186	2.540584	2.19119	2.370166	2.333107
MS4A6E	245802	0.045943912	0.83270766	2.01147	1.852907	1.668233	1.552939	1.678573	1.508744
LCP2	3937	0.0125776	0.833050966	2.7333	2.884113	2.825284	2.614537	2.518795	2.518795
RHCG	51458	0.016551651	0.833462195	2.718549	2.784171	2.849665	2.463101	2.506041	2.594809
B3GNT3	10331	0.049478654	0.833884417	3.778608	3.839627	3.885993	3.422905	3.700958	3.594123
MIR383	494332	0.04434244	0.834296443	2.953717	3.039181	2.868936	2.856026	2.595915	2.625789
MRGBP	55257	0.005454406	0.834410953	6.539753	6.584758	6.613908	6.353036	6.346507	6.255366
TRAV4	28689	0.047131553	0.834484987	2.87475	2.685156	2.896069	2.646031	2.468939	2.557879
MUC22	100507679	0.007618538	0.83469228	3.098599	3.075545	3.026982	2.707993	2.890825	2.820257
MKX-AS1	101929202	0.042614624	0.835054733	2.756293	2.586414	2.794017	2.440294	2.543278	2.37298
PGPEP1L	145814	0.028774159	0.835172434	2.23273	2.404027	2.400728	2.065155	2.154744	2.038024
FAM83A-AS1	100131726	0.013786236	0.837989264	3.185565	3.073661	2.965439	2.742138	2.850804	2.866734
RALGPS2	55103	0.017433053	0.838145528	7.062139	6.881207	6.937233	6.618172	6.730746	6.767479
TRPM6	140803	0.047965534	0.838248945	3.872674	4.098101	3.887869	3.616077	3.81024	3.668679
STAU2-AS1	100128126	0.013862451	0.838653633	2.671503	2.854854	2.764936	2.522299	2.480629	2.526806
FAM19A3	284467	0.017763207	0.839474651	2.719779	2.725755	2.75467	2.374956	2.583376	2.484548
CCDC88B	283234	0.014645617	0.839876438	3.654214	3.510596	3.597592	3.420732	3.279114	3.307303
KDM1B	221656	0.032990344	0.840053432	6.725317	6.630712	6.800772	6.371536	6.533128	6.497796
CLDN4	1364	0.01912547	0.840210469	3.946568	3.987679	4.036674	3.645663	3.825766	3.74596
ACVR1C	130399	0.002858019	0.840491616	5.347504	5.214129	5.23972	4.98531	5.044143	5.019816
ST8SIA2	8128	0.028819695	0.840618435	2.402178	2.368523	2.275529	1.971071	2.226773	2.096955
AACSP1	729522	0.006966196	0.841536645	3.703629	3.616206	3.534798	3.377705	3.305643	3.424579
NHLH2	4808	0.009101715	0.841648258	2.30276	2.293855	2.3985	2.113488	2.042138	2.093357
TAP2	6891	0.04989662	0.842221533	4.534739	4.780012	4.610651	4.295483	4.452601	4.434133
ACER1	125981	0.007547909	0.842318836	2.637985	2.68907	2.524415	2.304019	2.382895	2.421871
GJD4	219770	0.043195646	0.842712638	2.071399	1.967256	2.198281	1.8776	1.809167	1.809507
METTL16	79066	0.004099286	0.842997349	3.618039	3.59466	3.636225	3.344172	3.438797	3.326755
KRTAP5-9	3846	0.022334667	0.843159027	2.639315	2.759283	2.595295	2.316954	2.437122	2.501447
C1orf105	92346	0.049290698	0.84316156	2.623656	2.5351	2.712643	2.439189	2.434013	2.25984
FRYL	285527	0.041687846	0.843253711	5.693606	5.801227	5.814218	5.394364	5.602712	5.574091
IFRD1	3475	0.026339768	0.843655942	6.490973	6.371026	6.478009	6.094216	6.289845	6.220127
RUNX3	864	0.005774836	0.844320511	2.488792	2.547187	2.508872	2.237684	2.35029	2.224465
DOCK11	139818	0.024432436	0.844540589	4.578921	4.6552	4.650698	4.408358	4.472259	4.272918
BAX	581	0.04274061	0.844901853	6.154229	6.33671	6.366752	6.012825	6.037405	6.078028
CYP2D6	1565	0.032543417	0.845736218	3.702788	3.827448	3.806375	3.42433	3.611458	3.575662
MYF6	4618	0.046191465	0.84582181	2.161218	2.117558	2.046245	1.859384	2.016712	1.724202
ATRN	8455	0.022241719	0.846180298	7.419363	7.317352	7.268649	7.008834	7.064244	7.209397
MIR127	406914	0.04718928	0.846186163	5.564816	5.518017	5.567208	5.180015	5.288006	5.459161
UNQ6494	100129066	0.031486817	0.846383261	2.582379	2.448238	2.554866	2.362473	2.329272	2.171887
PRDM5	11107	0.047943033	0.84709147	1.988338	1.851218	1.705239	1.66162	1.672012	1.492932
C1orf192		0.03713542	0.847281731	2.201816	2.243744	2.342691	2.065705	2.083684	1.921603
GUSBP12	642007	0.021333363	0.847406637	3.252672	3.155936	3.247353	3.081946	2.948652	2.908742
PIBF1	10464	0.01575872	0.847473601	7.12843	6.954837	7.081889	6.796885	6.787512	6.86448
DUSP21	63904	0.004633054	0.847899786	3.015273	3.051658	2.954105	2.827027	2.700844	2.779062
GNPNAT1	64841	0.028030742	0.848287966	7.798325	7.783024	7.785008	7.411067	7.621657	7.621511
ABHD13	84945	0.00091588	0.848560836	5.752626	5.77203	5.697626	5.477188	5.482381	5.551983
TULP1	7287	0.035580732	0.848597892	3.139384	3.041394	2.93626	2.907995	2.688658	2.809844
SPDEF	25803	0.002001191	0.848616519	4.271477	4.219414	4.177139	4.011595	4.019047	3.926942
FOXO1	2308	0.001861059	0.848783588	5.468139	5.513987	5.468692	5.2123	5.302787	5.226137
COL8A2	1296	0.022594525	0.848835756	3.623498	3.589474	3.641135	3.263984	3.465506	3.415289
ITGB2	3689	0.006285995	0.849612168	3.110745	3.081271	3.065425	2.802379	2.809778	2.939913
IRAK1BP1	134728	0.000249677	0.850397739	4.612497	4.592471	4.528578	4.36741	4.319799	4.344966
MIAT	440823	0.04768488	0.851013545	2.359866	2.431113	2.471305	2.266311	2.242194	2.055541
TRPM2	7226	0.025563274	0.851652426	4.524955	4.383719	4.410473	4.275801	4.098061	4.250295
CLEC19A	728276	0.003827384	0.851986219	2.706037	2.662576	2.602881	2.474701	2.360188	2.443311
GTF2A1	2957	0.02982636	0.852739111	6.968461	6.888271	6.933958	6.569209	6.772289	6.759721
TPRG1	285386	0.04262231	0.8529334	4.245123	4.178246	4.170219	3.812757	4.058044	4.034302
MIR320C2	100302195	0.034920502	0.853109598	1.984741	1.903779	2.040745	1.641995	1.797802	1.801877
EFCAB10	100130771	0.018406715	0.853208356	2.540766	2.437811	2.329846	2.281485	2.157562	2.182286
CCDC13	152206	0.042191863	0.854233669	1.960621	2.031038	1.930747	1.864245	1.764307	1.611962
SEMA3D	223117	0.010020043	0.854635214	5.470565	5.544871	5.386027	5.302629	5.190341	5.228635
WTAPP1	100288077	0.025594462	0.85580084	2.311507	2.250256	2.23376	1.943938	2.01606	2.161566
PCDH17	27253	0.015899133	0.855902876	5.804592	5.740908	5.705628	5.601684	5.553349	5.422652
COLGALT2	23127	0.020363098	0.855969324	3.282862	3.127105	3.203005	2.901398	2.991056	3.047411
MPPED2	744	0.042733993	0.856204308	2.380236	2.184458	2.353468	2.122213	2.120573	2.003457
GIMD1	100507096	0.03527769	0.856906084	3.704977	3.814333	3.83257	3.650925	3.542385	3.490197
ARHGEF4	50649	0.03510753	0.857450128	2.563702	2.521912	2.660332	2.319887	2.450996	2.309437
ZNF703	80139	0.013537305	0.857494902	5.957463	6.050358	6.035324	5.822305	5.721585	5.833855
AGTPBP1	23287	0.013012234	0.857525612	6.494233	6.46708	6.535069	6.194338	6.307186	6.329613
PDZK1IP1	10158	0.011465247	0.858128339	3.499855	3.551563	3.49529	3.258744	3.238481	3.387279
PIGO	84720	0.038435318	0.858154907	5.004529	4.981799	4.77827	4.620962	4.692497	4.789069
DAB1	1600	0.027404763	0.858327226	5.268256	5.354043	5.36321	5.100012	5.197803	5.026493
GPA33	10223	0.04430593	0.858476571	4.184956	3.971466	4.038004	3.869114	3.748482	3.916382
PHOX2A	401	0.01482484	0.859377553	3.019135	3.05714	3.062396	2.749544	2.820629	2.91259
CRYAA	1409	0.03672427	0.859623602	3.099837	3.063809	2.827322	2.783555	2.809833	2.742911
CLDN20	49861	0.025344113	0.859671669	1.904634	1.796515	1.88801	1.664267	1.551401	1.719064
FGF14-IT1	283480	0.035371624	0.859707025	2.983259	3.068098	2.966681	2.809725	2.668182	2.885882
PRICKLE3	4007	0.013973289	0.860097033	6.501913	6.516047	6.418907	6.330622	6.167656	6.286303
FAM90A10P	441328	0.011631524	0.86096371	4.399195	4.448622	4.402428	4.10938	4.259794	4.233144
FAM90A10P	441328	0.011631524	0.86096371	4.399195	4.448622	4.402428	4.10938	4.259794	4.233144
ZNF337	26152	0.03780029	0.86115251	4.348035	4.475154	4.500289	4.14992	4.256862	4.269718
TPK1	27010	0.008285925	0.862265662	3.852767	3.758271	3.870758	3.584639	3.627785	3.627985
BHMT	635	0.023145294	0.862400548	3.224885	3.270522	3.347219	3.072877	3.122282	3.006757
TOX	9760	0.043666154	0.862777026	2.567769	2.570473	2.62515	2.324633	2.504949	2.294989
PHOSPHO2-KLHL23	100526832	0.022959378	0.86449109	5.421335	5.302798	5.461258	5.178913	5.158002	5.218245
ZG16	653808	0.018731654	0.865019564	4.672596	4.775903	4.686577	4.415745	4.528514	4.563231
XKRX	402415	0.026893968	0.865035153	2.722482	2.770886	2.802926	2.579077	2.462824	2.626885
MAEL	84944	0.034879547	0.865105708	2.222516	2.341119	2.259433	2.172835	2.024378	1.9987
WIPF3	644150	0.045602143	0.865276424	4.533706	4.68466	4.575879	4.403239	4.478758	4.285947
CLCA2	9635	0.045787804	0.865676559	2.066439	2.143761	2.23652	1.929251	2.00601	1.887159
IGIP	492311	0.011562368	0.86576777	2.434102	2.475377	2.520564	2.210296	2.294046	2.301857
C12orf29	91298	0.039671715	0.86616333	6.613426	6.670223	6.732522	6.367746	6.497649	6.528909
MIR4663	100616260	0.033662003	0.867081595	4.907015	4.864466	4.669787	4.62838	4.547948	4.647659
septin11		0.027303912	0.867249495	5.579515	5.566898	5.496489	5.235178	5.347551	5.44373
GH2	2689	0.015421263	0.867277748	4.294067	4.318467	4.274377	4.11376	3.995169	4.16168
KCNB1	3745	0.036321353	0.867432057	2.943487	2.857903	2.910145	2.576381	2.76991	2.749712
SLC13A5	284111	0.028792147	0.868115556	7.378727	7.538576	7.450563	7.182721	7.298222	7.2748
RANP4	100130621	0.043136284	0.868553527	2.195502	2.075984	1.997233	1.801169	1.867046	1.990564
MIR1202	100302259	0.005854345	0.86909352	4.927729	4.922241	4.77681	4.662341	4.670235	4.686954
ZAN	7455	0.027551055	0.869132677	3.04612	2.970754	2.910248	2.664772	2.814643	2.840652
CYP2F1	1572	0.010103076	0.869550668	2.642756	2.669379	2.674351	2.477663	2.517777	2.386072
ERICH2	285141	0.013621325	0.869781945	4.10182	4.111579	4.090037	3.807308	3.967492	3.924813
GLI4	2738	0.048006076	0.869934891	4.400457	4.51015	4.275241	4.1259	4.279521	4.177365
C6orf120	387263	0.04739019	0.870227794	6.56771	6.551436	6.487597	6.194435	6.38205	6.428653
FAM135A	57579	0.026580675	0.870736034	6.833823	6.714561	6.862706	6.553697	6.637515	6.6208
HLA-DQB1-AS1	106480429	0.02669467	0.871143726	1.873209	1.937227	1.89718	1.658766	1.642291	1.809507
AKAP6	9472	0.048201263	0.8711554	3.509885	3.636862	3.420655	3.388583	3.349098	3.232727
ADPRH	141	0.04494202	0.871317042	2.988361	2.921409	3.041311	2.830691	2.842608	2.681591
FAM226B	653687	0.025105273	0.872732039	2.469702	2.606156	2.595559	2.322075	2.380087	2.380087
CPNE7	27132	0.027847651	0.873036978	3.158586	3.229828	3.06825	2.874464	2.962342	3.032202
MIR4650-1	100616310	0.018486187	0.8750977	2.026734	2.148728	2.097249	1.933145	1.921203	1.840911
MIR4650-1	100616310	0.018486187	0.8750977	2.026734	2.148728	2.097249	1.933145	1.921203	1.840911
SLC6A6	6533	0.04717703	0.875670491	7.537904	7.519163	7.631259	7.279733	7.390793	7.44318
SPATA5	166378	0.04741885	0.876183934	6.317276	6.273641	6.317071	5.985388	6.155357	6.19516
BTN2A1	11120	0.006357981	0.876661826	5.559252	5.549825	5.535537	5.287676	5.37702	5.410195
TAOK3	51347	0.031132968	0.876691805	6.2774	6.17832	6.160356	6.073896	6.061158	5.911447
SPHK2	56848	0.022047987	0.876874126	3.673877	3.658014	3.641572	3.491154	3.369158	3.544476
DLG3	1741	0.023566758	0.877890556	2.693285	2.684516	2.640133	2.484915	2.577038	2.39232
SULT1E1	6783	0.030575734	0.878198515	6.886673	6.805748	6.721334	6.654768	6.67139	6.525454
RPH3AL	9501	0.02421378	0.878516934	5.755286	5.77915	5.787852	5.513961	5.680854	5.566899
ANKRD34A	284615	0.01124105	0.879462519	2.641532	2.546804	2.635715	2.376362	2.442595	2.449176
NEGR1-IT1	100852409	0.037047014	0.879475931	2.095817	2.045701	2.117649	1.926859	1.801527	1.974929
OR51F1	256892	0.028009908	0.879524904	2.021719	2.098958	2.072542	1.793445	1.890421	1.953742
ZIC5	85416	0.040431734	0.880277318	5.24418	5.17184	5.05092	5.054338	4.9619	4.898792
FLG2	388698	0.031858977	0.880512669	1.986361	1.955535	1.835414	1.811292	1.762663	1.652602
MAGEA2	4101	0.04954743	0.880600967	3.976919	4.036898	3.813549	3.766089	3.822721	3.688237
CDC42BPG	55561	0.030847482	0.880942646	3.453319	3.543646	3.398826	3.320178	3.196107	3.330866
CD177	57126	0.03869278	0.882829045	3.104227	3.063973	2.891118	2.851164	2.886931	2.781841
MEP1A	4224	0.022262726	0.88310262	8.877272	8.891696	8.909817	8.622698	8.762254	8.755792
LIPT2	387787	0.019220978	0.884318311	5.948446	5.995549	5.975563	5.854025	5.714931	5.818515
TTC13	79573	0.04008441	0.885450155	7.106604	7.066124	7.103103	6.81906	6.918016	7.012204
MINA	84864	0.033490393	0.885556544	6.79083	6.747865	6.77441	6.498834	6.605748	6.682492
PLA2G12A	81579	0.04128822	0.886177539	6.29961	6.347531	6.22385	6.045205	6.221323	6.081466
CHRNB4	1143	0.049020816	0.887266867	2.805739	2.746542	2.586953	2.479572	2.605123	2.536859
ENOPH1	58478	0.04456752	0.887808238	7.151309	7.036978	7.177182	6.886572	6.997858	6.965999
FMR1NB	158521	0.046361983	0.888496912	2.033903	2.095294	2.114071	1.999715	1.836156	1.895713
KAL1		0.03196929	0.889971885	2.43677	2.433765	2.449313	2.171255	2.321689	2.322399
HEXA	3073	0.0431906	1.111510569	6.978962	7.155765	7.156301	7.227656	7.260966	7.259971
ISX	91464	0.04266681	1.11188147	5.734148	5.920954	5.862188	6.015228	5.990119	5.970952
DBN1	1627	0.041448936	1.120832737	5.049233	5.203721	5.240895	5.298533	5.38306	5.305969
MRPL20	55052	0.011481418	1.12132592	5.421344	5.543371	5.55695	5.690616	5.676331	5.650335
C1R	715	0.032428555	1.124074508	4.50591	4.626359	4.628272	4.67569	4.809912	4.781152
MALAT1	378938	0.037986636	1.12578136	11.39598	11.44705	11.44053	11.65343	11.65396	11.48895
CHODL-AS1	54075	0.0232229	1.126688472	1.419475	1.481779	1.58198	1.71876	1.60329	1.67745
AFAP1L1	134265	0.04488498	1.127770882	4.629213	4.741729	4.812545	4.912538	4.972072	4.819299
IVD	3712	0.015649168	1.128742186	4.730119	4.86555	4.885589	5.011517	5.02339	4.970499
CENPB	1059	0.028137496	1.128827208	5.309063	5.406746	5.40577	5.57573	5.45877	5.611553
PIM2	11040	0.022861669	1.130243275	9.691941	9.842836	9.773999	9.97966	9.965389	9.893627
HPX	3263	0.033301592	1.132056529	7.669806	7.82432	7.825157	7.880692	7.985222	7.990207
MYO5C	55930	0.020491105	1.133118439	2.762444	2.620874	2.783125	2.8891	2.893917	2.924322
SPEG	10290	0.010677829	1.133856187	2.93333	2.863368	2.954249	3.136589	3.032754	3.125317
SLC13A2	9058	0.03528374	1.133910679	2.804529	2.865649	2.953149	3.12067	2.955263	3.091315
MALAT1	378938	0.035520587	1.137481699	10.97802	11.08453	11.06808	11.26539	11.29824	11.12453
PTOV1	53635	0.012500269	1.137704061	6.19007	6.273947	6.373309	6.49366	6.454031	6.448011
EYA4-AS1		0.030867122	1.137727719	1.689698	1.645904	1.871079	1.918953	1.905426	1.940768
APOBEC3D	140564	0.033976216	1.13849977	6.005091	6.102161	6.170358	6.295857	6.188899	6.354256
C11orf84	144097	0.025975129	1.13875443	5.351302	5.25437	5.437057	5.599274	5.494617	5.511208
SMC5-AS1	100507299	0.046802398	1.140280953	3.811585	3.903846	4.006096	4.021656	4.06996	4.198079
KANSL3	55683	0.022498755	1.14044273	5.225206	5.186271	5.329083	5.500225	5.35471	5.454407
UBE2MP1	606551	0.028136445	1.141014401	6.954051	7.141317	7.06201	7.279169	7.253019	7.196141
DMPK	1760	0.046698067	1.141211613	5.01368	5.091581	4.938384	5.252868	5.128137	5.234339
GALT	2592	0.00519239	1.141896057	5.750236	5.791252	5.820814	6.013381	5.911725	6.01149
UBD	10537	0.009018217	1.141983126	8.638411	8.698712	8.801379	8.936502	8.90878	8.867844
TUBB6	84617	0.027321	1.143458759	7.654006	7.825734	7.832772	8.003949	7.981651	7.907125
PHKA1	5255	0.031430755	1.143905865	1.974407	1.974407	2.152854	2.245476	2.285154	2.152943
FAIM2	23017	0.045564603	1.145635418	3.310633	3.423874	3.493863	3.523039	3.580721	3.713054
AUH	549	0.039463233	1.145950981	5.580411	5.771668	5.663081	5.926236	5.877359	5.801201
SRC	6714	0.01820996	1.146065898	5.951408	5.805488	5.987719	6.120039	6.115057	6.099589
CLVS2	134829	0.04275972	1.147459579	1.606142	1.647935	1.706635	1.874203	1.72609	1.955749
PLEKHJ1	55111	0.04195819	1.147898966	6.343812	6.400991	6.607049	6.696133	6.61877	6.633936
NOP9	161424	0.043745946	1.149328601	6.260713	6.356548	6.485402	6.474038	6.596646	6.634353
JAK1	3716	0.031880006	1.149475991	8.021132	8.042917	8.216352	8.346519	8.210807	8.326004
MED19	219541	0.039941516	1.151263973	5.377728	5.163353	5.302961	5.457481	5.518628	5.477589
ERG	2078	0.033622894	1.151973876	2.940973	2.868526	3.019021	3.248277	3.055192	3.137375
FAM114A2	10827	0.034078278	1.152203064	4.302419	4.213018	4.358256	4.482939	4.406879	4.59706
SPINK5	11005	0.034392435	1.152424044	3.118715	3.022297	3.066653	3.350082	3.165148	3.30645
COL21A1	81578	0.011603243	1.152909817	2.044502	2.17815	2.193262	2.389785	2.294107	2.347861
PEX5	5830	0.014880451	1.154081413	4.405285	4.500911	4.605955	4.698311	4.67642	4.757655
PLEKHA8P1	51054	0.024422402	1.154481456	6.325661	6.444511	6.387883	6.633464	6.650254	6.496072
BICD2	23299	0.03264128	1.15491526	6.215375	6.155493	6.340977	6.53289	6.358147	6.444169
PROL1		0.016072065	1.155095926	1.817014	1.74206	1.857574	2.093224	1.937824	2.009638
TSPAN9-IT1	100874356	0.043007907	1.155372718	2.155346	1.976818	2.117264	2.324372	2.34876	2.201371
TMED9	54732	0.001019313	1.155511005	6.839422	6.927036	6.900972	7.112456	7.083079	7.097488
PTRH1	138428	0.04512841	1.156367526	3.236543	3.275668	3.132304	3.346946	3.503275	3.423094
RBMY1J	378951	0.024282828	1.156550023	2.485842	2.394676	2.534583	2.588106	2.705269	2.751209
TRIM49B	283116	0.013588822	1.157076031	1.464847	1.578845	1.483775	1.659368	1.76049	1.73906
LDB1	8861	0.006367479	1.158363996	7.672567	7.647104	7.585715	7.867364	7.819341	7.854947
CSDC2	27254	0.020192776	1.15978871	3.288687	3.483804	3.363567	3.579402	3.603179	3.595063
TNFAIP2	7127	0.011400579	1.160141142	7.527284	7.668444	7.607365	7.802385	7.771966	7.871643
FBXL13	222235	0.043520633	1.160787858	2.164222	2.40806	2.26952	2.50931	2.531264	2.446541
EBLN1	340900	0.043274667	1.162463969	1.667522	1.703333	1.535796	1.783415	1.883763	1.891031
MIR4527	100616264	0.006142015	1.162491096	1.495055	1.430074	1.451895	1.719803	1.693437	1.615443
GOLGA8J	653073	0.028156439	1.163098811	4.112079	4.219975	4.225208	4.494824	4.424027	4.292332
JAKMIP1	152789	0.023950301	1.163517573	2.275515	2.455553	2.422998	2.655845	2.626662	2.527038
RPL13	6137	0.025167378	1.163725397	5.587077	5.663911	5.850397	5.935081	5.923106	5.89945
FARP2	9855	0.044012327	1.16398543	3.225799	3.387531	3.253723	3.565774	3.556372	3.402126
PRB3	5544	0.018979523	1.16529724	1.822808	1.938331	1.827665	2.093852	2.011417	2.145629
GRHL2	79977	0.04137717	1.165490841	2.56233	2.486315	2.59172	2.897087	2.652008	2.754083
AKR1C2	1646	0.036028124	1.165587249	6.990515	7.044455	7.221141	7.211139	7.343418	7.364725
LMTK3	114783	0.03705551	1.166578993	4.034813	4.155636	4.212128	4.265982	4.328943	4.474504
PLEKHA7	144100	0.002264724	1.168261847	4.311784	4.369738	4.3192	4.587035	4.513337	4.573441
MCOLN3	55283	0.029545829	1.168990333	3.001163	2.995659	2.993999	3.095098	3.312041	3.259471
GALK1	2584	0.042037386	1.169521189	5.675332	5.899947	5.815856	6.089971	5.92991	6.049008
ZNF385D	79750	0.023207575	1.169527944	1.747342	1.855292	1.89815	2.151485	1.959282	2.067796
MIR4447	100616485	0.00023234	1.170949075	1.338882	1.299871	1.381257	1.558191	1.562541	1.582313
RNASE6	6039	0.00603959	1.171088414	1.942959	2.066462	2.127294	2.260119	2.287293	2.272853
ZFYVE21	79038	0.021955797	1.171841407	5.063593	5.041127	4.916535	5.258678	5.201378	5.247531
UGP2	7360	0.03590388	1.173182129	4.890828	4.713684	4.763463	5.027524	5.085871	4.945861
TENC1		0.018448729	1.173310349	3.984225	4.173137	4.132338	4.300492	4.288814	4.392148
TRIM31	11074	0.008900538	1.173333392	7.635815	7.725953	7.850838	7.954484	7.980811	7.96915
SEC14L2	23541	0.041305266	1.173554357	3.212521	3.451615	3.425058	3.607858	3.658688	3.515302
MEG9	100507257	0.003495118	1.173599369	1.457893	1.498322	1.541615	1.780053	1.659327	1.75127
SRPX2	27286	0.005573916	1.173832317	4.138145	4.268521	4.286742	4.46242	4.498781	4.425886
TCTN1	79600	0.027340462	1.174517872	4.300505	4.287832	4.327364	4.604535	4.399542	4.60783
NEU1	4758	0.019497115	1.174530356	7.967814	8.058619	7.995477	8.338554	8.150985	8.228623
CHCHD1	118487	0.005057286	1.175217947	4.610154	4.64721	4.581604	4.870406	4.879964	4.787383
ADM	133	0.02941125	1.177098459	6.25681	6.283509	6.295275	6.515884	6.634788	6.390627
RASL12	51285	0.016709922	1.179882069	4.893329	5.077609	4.984083	5.164532	5.237328	5.269089
SMIM18	100507341	0.028825995	1.180057915	1.658673	1.792096	1.665852	2.043308	1.924564	1.865322
DLGAP2-AS1	100507435	0.045565188	1.181883363	2.0811	2.135744	2.014361	2.298726	2.210971	2.444771
ERICH6	131831	0.017134964	1.181988228	1.938146	2.075819	2.166659	2.362127	2.298826	2.243318
ISYNA1	51477	0.031151641	1.182024823	3.670547	3.740987	3.97603	4.048649	4.019483	4.043213
ZDHHC8P1	150244	0.02814699	1.182165754	2.449733	2.499348	2.621135	2.722463	2.889626	2.682424
JHDM1D-AS1	100134229	0.049917158	1.182985726	3.416241	3.238346	3.477493	3.538068	3.735562	3.585748
KIAA2013	90231	0.030236475	1.183733241	6.733152	6.862129	6.950729	7.203603	7.066324	7.006115
MIR148A	406940	0.017019145	1.184803932	1.556145	1.539846	1.714992	1.861061	1.75923	1.924637
LMNB2	84823	0.026520362	1.184828022	6.281025	6.353359	6.482563	6.733971	6.57613	6.540879
RS1	6247	0.007768436	1.185434541	2.056119	1.913936	2.069432	2.273386	2.221978	2.280371
GSN	2934	0.01220965	1.185563826	5.795707	5.811868	5.784509	6.096213	5.936378	6.096213
IFITM4P	340198	0.035091765	1.185613133	6.467573	6.54842	6.441595	6.792339	6.801786	6.600363
IFITM4P	340198	0.035091765	1.185613133	6.467573	6.54842	6.441595	6.792339	6.801786	6.600363
FGF3	2248	0.011624928	1.18566162	3.274508	3.307359	3.42328	3.486488	3.631828	3.623908
GPR82	27197	0.046214372	1.186352988	1.568568	1.632686	1.440408	1.739644	1.886236	1.755382
MIR600HG	81571	0.03172376	1.187642259	3.436291	3.304617	3.256477	3.514831	3.61762	3.609235
ZNF316	100131017	0.022550626	1.189384352	3.241336	3.16835	3.080449	3.445896	3.441315	3.353569
MAMDC4	158056	0.041677997	1.190348212	4.125727	4.29892	4.088484	4.421881	4.350513	4.494888
CERS4	79603	0.025267107	1.190364164	4.640018	4.872285	4.733061	5.054795	4.968614	4.976164
CNNM2	54805	0.018547134	1.191431769	4.997252	5.022644	4.94122	5.281809	5.303702	5.133694
RGL1	23179	0.04378505	1.191443881	6.829616	6.697193	6.752264	6.880404	7.026693	7.130109
MIR421	693122	0.039985348	1.191485449	2.036827	2.067024	2.140862	2.393556	2.440983	2.168458
YWHAH	7533	0.034735925	1.191625581	4.172398	4.396935	4.446303	4.66565	4.587892	4.520887
ELF3	1999	0.012412672	1.191919663	5.981112	6.104911	6.098714	6.41535	6.261663	6.267585
PRKCQ-AS1	439949	0.04515171	1.191922693	1.759525	1.683002	1.928561	2.181513	1.989923	1.959524
NLRP4	147945	0.018408068	1.191995949	2.348834	2.337433	2.214853	2.542189	2.50859	2.610479
MEIS1	4211	0.024072286	1.191997602	3.798548	3.766839	3.780598	4.160504	4.023883	3.921742
OR2A1-AS1	101928492	0.025688691	1.192393983	2.239634	2.346131	2.321009	2.466644	2.511678	2.690035
GIGYF1	64599	0.042943172	1.193617285	5.044394	5.047156	5.090942	5.454611	5.150872	5.34303
FOXD2	2306	0.0457007	1.195342734	2.767567	2.873475	2.905136	3.264634	2.962797	3.09102
PPP1R13L	10848	0.022179918	1.196532016	5.071149	5.021929	5.241989	5.271551	5.409154	5.430939
DSEL	92126	0.023448572	1.196925203	2.251572	2.044536	2.171511	2.350759	2.463132	2.431727
DPH7	92715	0.007927375	1.197336501	4.535373	4.50769	4.609482	4.896485	4.720804	4.814742
CCDC142	84865	0.002811512	1.197764545	4.226233	4.159479	4.278348	4.491293	4.425253	4.528547
IBA57-AS1	574432	0.04979225	1.198463247	3.772702	4.016824	3.843608	4.209013	4.023269	4.184409
MIR631	693216	0.031396378	1.198538013	3.600104	3.769813	3.661997	3.815215	4.001433	3.999093
WWP2	11060	0.026622579	1.198786714	6.111249	6.35431	6.401473	6.531087	6.573231	6.547439
OR5B12	390191	0.008341768	1.199632351	1.686334	1.801038	1.901544	2.09614	2.002473	2.07808
TRIM31	11074	0.010802469	1.199890427	8.169	8.360013	8.333472	8.599098	8.498861	8.553234
CYP27A1	1593	0.01962422	1.199988018	6.691897	6.653524	6.783988	7.105334	6.896252	6.916883
RNF40	9810	0.016499748	1.2007804	5.87044	5.976134	6.159124	6.273482	6.250651	6.273482
IGHV2-26	28455	0.042010482	1.201003482	1.713142	1.515094	1.555974	1.83348	1.959823	1.783628
SPG20OS		0.010483447	1.201317365	1.493976	1.4747	1.552308	1.828474	1.829819	1.656543
POMT1	10585	0.036659263	1.201747665	5.431919	5.633806	5.620347	5.740902	5.781168	5.959404
IGLV7-43	28776	0.005347664	1.20371735	2.882644	2.994372	2.886097	3.234957	3.165323	3.165323
HCG22	285834	0.02141604	1.203814417	2.606809	2.500267	2.492098	2.814819	2.703146	2.884048
FANK1-AS1	101410540	0.0422857	1.204577876	2.377998	2.304103	2.298589	2.654209	2.697199	2.434865
YPEL3	83719	0.016392466	1.205092036	4.951671	4.915485	4.88454	5.276081	5.077003	5.206042
TDRG1	732253	0.022500956	1.205625358	1.884316	1.757253	1.981573	2.249634	2.082419	2.100434
OCA2	4948	0.03154135	1.206581471	3.426882	3.425739	3.65881	3.870115	3.658761	3.795331
IGBP1-AS2	106478965	0.043533947	1.206596247	1.719892	1.983194	1.91492	2.091209	2.073767	2.265859
ZNF781	163115	0.018558113	1.206706371	2.393556	2.206085	2.376401	2.637118	2.635642	2.516506
MIR451B	100616273	0.02355036	1.207021466	1.339762	1.27437	1.327469	1.687475	1.443667	1.624813
PSMF1	9491	0.00732278	1.207359517	2.150949	2.125938	2.03079	2.400706	2.363861	2.358676
CREB3L4	148327	0.002809537	1.207482544	3.700295	3.652961	3.617116	3.96008	3.908884	3.917415
CSF1R	1436	0.028564673	1.207757658	3.08978	2.927015	3.045662	3.233479	3.226349	3.419622
SLN	6588	0.020399626	1.207837469	1.750189	1.751286	1.690738	1.948569	1.931834	2.129089
TCEANC2	127428	0.04014282	1.208055721	4.241513	4.337875	4.51936	4.75281	4.651713	4.512286
FYB	2533	0.017948452	1.208056279	1.675704	1.674908	1.900641	2.101657	2.012043	1.955616
ADAD2	161931	0.000905664	1.208100381	3.188063	3.121037	3.215294	3.484163	3.445511	3.412941
MRPL30	51263	0.001146961	1.208472519	5.676501	5.710922	5.656455	5.956574	5.921892	5.984966
TNN	63923	0.037520573	1.208567177	2.816844	2.768664	2.941309	3.280828	3.056189	3.009693
DLX3	1747	0.016528124	1.2093968	2.03941	1.89661	2.067593	2.377292	2.217857	2.231327
PPP1R3E	90673	0.038541924	1.209565867	5.204535	5.037528	5.111165	5.524995	5.369239	5.282462
GOLGA8A	23015	0.041275397	1.210353387	6.737166	6.924298	6.97807	7.274218	7.175214	7.016387
NEAT1	283131	0.010788712	1.210776573	8.091477	8.244575	8.266569	8.459937	8.559464	8.411018
SVIL	6840	0.047336306	1.210970455	4.554005	4.76409	4.915117	4.942204	5.004319	5.11518
LOXL4	84171	0.007373824	1.212944887	5.842939	5.81389	5.739136	6.094619	6.116156	6.020732
RHEBL1	121268	0.02897706	1.216578713	3.099328	3.116596	3.099442	3.527761	3.395308	3.240786
CHI3L1	1116	0.04128062	1.216601482	3.114583	3.041137	2.935272	3.432192	3.290401	3.216969
CCDC24	149473	0.014638004	1.216726575	3.840742	3.987092	4.046203	4.143939	4.261216	4.317897
FAM111A	63901	0.000761627	1.217207673	5.653186	5.603748	5.600932	5.891455	5.910263	5.906874
SLC5A9	200010	0.009459933	1.218995106	5.243255	5.397226	5.424112	5.558527	5.700316	5.662827
EGR1	1958	0.008568622	1.219191711	3.341375	3.300259	3.515288	3.723355	3.608464	3.682878
SMAD7	4092	0.03367165	1.219907422	5.506783	5.687735	5.883512	5.938007	6.016376	5.983962
OR6C2	341416	0.020238945	1.220434611	1.483785	1.644471	1.636059	2.007519	1.806541	1.81244
HYAL2	8692	0.03872295	1.220726496	4.88677	4.585226	4.76866	5.056966	4.985945	5.060965
LOC93432		0.013952722	1.220862732	2.150424	2.184463	2.203754	2.443857	2.595886	2.362601
FGL1	2267	0.038469207	1.220904481	6.41765	6.432992	6.307763	6.605744	6.820992	6.59552
GUCY1B3	2983	0.022337843	1.220936075	2.269852	2.184974	2.105016	2.444093	2.56161	2.418102
PDE3B	5140	0.017525755	1.221083338	1.744371	1.796202	1.790956	2.175247	1.925559	2.095208
TMEM235	283999	0.043190826	1.223460056	3.34023	3.214545	3.120953	3.608046	3.416589	3.523994
POU5F2	134187	0.027357837	1.223629392	2.55802	2.599397	2.512241	2.713156	2.968901	2.861101
TSC22D1	8848	0.004500848	1.22410728	4.381232	4.469412	4.571748	4.817725	4.777796	4.702061
MIR3689E	100616460	0.038568307	1.224118027	2.03205	2.305098	2.121831	2.35935	2.532329	2.442528
RHOXF1	158800	0.032332912	1.224998798	1.953712	2.035912	2.08233	2.491539	2.189162	2.269594
TRIM31	11074	0.000714066	1.225867173	7.584087	7.676445	7.71502	7.921671	7.980244	7.955045
TRIM31	11074	0.001002036	1.227762916	7.423514	7.5426	7.575092	7.810791	7.795314	7.823197
FBXO9	26268	0.043665726	1.228185662	6.271843	6.111383	6.25915	6.593437	6.331569	6.606956
ZBED6CL	113763	0.006995997	1.228417242	5.454628	5.461492	5.425349	5.783879	5.805619	5.642373
PCDHB11	56125	0.00204639	1.228721539	4.743958	4.796836	4.868561	5.123419	5.026718	5.150692
MYO7A	4647	0.04522847	1.229356208	4.211452	4.453749	4.336776	4.729685	4.4723	4.693701
MIR4694	100616426	0.007694784	1.229927265	1.755094	1.678756	1.689282	2.06108	1.910115	2.047656
DENND6B	414918	0.03127494	1.232474673	4.610569	4.900297	4.789203	5.144945	5.085826	4.973972
PABPC1L	80336	0.011500411	1.233353192	4.791374	4.770992	4.639568	5.072926	5.005781	5.030985
LMNTD2	256329	0.035619177	1.23401848	3.917341	4.133026	4.104225	4.431781	4.437641	4.195262
TRIM31	11074	0.000587212	1.235247384	7.186271	7.259599	7.345684	7.554332	7.579037	7.572585
FZD7	8324	0.047430087	1.235862294	6.26734	6.478152	6.371139	6.748127	6.787347	6.497711
IGKV1-6	28943	0.036253683	1.235881426	1.706834	1.756012	1.876063	2.275735	2.016299	1.963496
HSPA1B	3304	0.033410106	1.236215564	7.697218	7.965167	7.9441	8.256489	8.048574	8.219213
MIR3683	100500886	0.044786956	1.236774661	1.579237	1.715677	1.65116	2.038077	1.755829	2.071916
TRIM31	11074	0.000681183	1.237160491	7.426767	7.505101	7.588932	7.796297	7.830263	7.815338
TRAV24	28659	0.044229418	1.237177356	2.014151	2.024958	2.069487	2.552593	2.19443	2.28273
AKAP12	9590	0.047701586	1.2397584	3.567641	3.529001	3.827623	3.86726	4.119927	3.867255
SESN2	83667	0.036913496	1.240358074	5.973055	6.293521	6.095749	6.448643	6.355436	6.490516
NMNAT3	349565	0.009126217	1.240393611	2.631866	2.799865	2.697646	3.10196	3.006374	2.953437
KRT27	342574	0.04266568	1.240533189	2.22779	2.153126	2.427531	2.731437	2.424844	2.585047
BRD2	6046	0.015264683	1.240724955	3.301004	3.240066	3.288245	3.733414	3.526711	3.50274
FAM186B	84070	0.015774956	1.241302726	2.154061	2.348888	2.283684	2.644184	2.619256	2.458758
BEST2	54831	0.037519425	1.241786082	2.381025	2.330068	2.298302	2.73822	2.743059	2.465366
TRIM31	11074	0.001098709	1.242171179	7.41356	7.538417	7.577374	7.803384	7.833079	7.83148
HSPA1B	3304	0.03510582	1.242382144	8.404547	8.689929	8.624798	9.014702	8.793996	8.849903
KLHL21	9903	0.03061206	1.246739742	4.255272	4.094179	4.39654	4.62203	4.435251	4.643191
BNIP1	662	0.022776287	1.247975547	4.102365	4.070107	4.033343	4.4329	4.497154	4.23453
FAM99B	100132464	0.04659908	1.248291035	4.754105	4.83891	4.56218	5.056573	5.106554	4.951931
PDYN	5173	0.03810105	1.248773938	2.230607	2.163141	1.963021	2.479005	2.401417	2.437884
IGSF3	3321	0.006787659	1.249269727	4.973599	5.123084	5.242255	5.408	5.472367	5.421826
HSPA1B	3304	0.023903979	1.249450142	7.946829	8.188967	8.170698	8.501064	8.295628	8.473682
LHX8	431707	0.020414859	1.249931183	4.307686	4.058958	4.315432	4.593864	4.480982	4.572776
ERICH1	157697	0.04280574	1.249978546	4.896955	4.785782	4.880036	5.384905	5.062551	5.081027
IRF1	3659	0.006688219	1.250057393	4.334532	4.420282	4.255926	4.649398	4.663361	4.663964
BMF	90427	0.030767528	1.250818388	4.410921	4.504549	4.339017	4.814021	4.589749	4.819334
B3GALT1	8708	0.048938617	1.250919542	2.12753	2.141621	2.258199	2.356613	2.413078	2.726626
BTG2	7832	0.001450223	1.250993246	6.402999	6.293715	6.371162	6.716079	6.649867	6.671152
MIR4461	100616209	0.040222768	1.251170151	7.137175	7.245095	7.465653	7.715949	7.657341	7.444467
EYA1	2138	0.047855753	1.252375045	2.246133	2.413246	2.33822	2.641098	2.481496	2.849005
KIAA1522	57648	0.034252703	1.252953899	4.438932	4.445117	4.666137	5.018942	4.792973	4.714271
MYOZ1	58529	0.025042979	1.253179145	2.266427	2.136299	2.378497	2.73764	2.501014	2.519347
ADAMTSL4	54507	0.007637748	1.253450479	4.185243	4.352319	4.42855	4.697277	4.574243	4.672307
PFKFB3	5209	0.008493326	1.256536286	7.798088	7.774495	7.957414	8.133571	8.283184	8.101599
ALDH3B1	221	0.044275448	1.25663616	6.666272	6.969192	6.785486	7.250964	6.998598	7.160089
PLD2	5338	0.009876194	1.257360779	4.783862	4.890905	4.977194	5.31848	5.221607	5.10307
RBFA	79863	0.025749173	1.258161976	5.51751	5.798033	5.72954	5.957136	6.131139	5.950761
FOXI2	399823	0.016983695	1.25827826	3.191131	3.37161	3.203421	3.543165	3.689758	3.527592
IP6K1	9807	0.026588917	1.259284858	6.007157	6.232738	6.315075	6.643079	6.415967	6.493738
SLC1A1	6505	0.036007654	1.259650353	4.739726	4.677698	5.011614	5.008028	5.251946	5.168134
KRTAP4-3	85290	0.012872331	1.260589018	2.076163	2.007852	2.013811	2.460391	2.23151	2.408219
FOXC2	2303	0.037614588	1.262787892	3.247832	3.248285	3.245644	3.76688	3.592817	3.391901
MIR551B	693136	0.024967313	1.267227018	4.256309	4.094545	4.44836	4.664286	4.649944	4.510009
PDDC1	347862	0.012390225	1.267246928	5.705091	5.949452	5.771166	6.164513	6.177939	6.10835
C19orf60	55049	0.032040637	1.267743315	5.394052	5.733072	5.670092	6.046001	5.861336	5.916667
SDHAP2	727956	0.03422824	1.269223671	2.396491	2.605965	2.84979	3.02216	2.94046	2.921465
ATP8B3	148229	0.033002842	1.269753983	4.680417	4.965285	4.778584	5.259072	5.026553	5.172308
PROZ	8858	0.04732237	1.270929496	3.613634	3.30115	3.32215	3.77958	3.792962	3.702044
EID2B	126272	0.01564767	1.27096121	2.655595	2.854615	2.897311	3.025958	3.181598	3.237725
WT1-AS	51352	0.033413295	1.272375355	1.934001	1.890389	1.671178	2.212503	2.204279	2.121359
ANKRD20A8P	729171	0.040404707	1.272577924	1.44137	1.351992	1.518049	2.010789	1.663254	1.68063
NCF2	4688	0.006446151	1.274507032	4.047793	3.90318	4.114996	4.357112	4.3085	4.450175
CADM2-AS2	100874037	0.004767918	1.275569052	1.77375	1.710679	1.65149	2.103969	2.005217	2.080156
PIFO	128344	0.014726273	1.277091299	1.818388	1.811735	2.108945	2.33483	2.275051	2.187772
DNM1P35	100128285	0.005913853	1.277219071	4.050256	4.234019	4.122281	4.487776	4.423876	4.553922
MIR1252	100302136	0.006836002	1.277322065	1.174303	1.382599	1.318259	1.61953	1.724367	1.590631
ART3	419	0.013657858	1.278497495	2.314844	2.152246	2.200564	2.53972	2.499977	2.691305
MIR4522	100616277	0.04151698	1.278634861	4.471294	4.771888	4.442669	4.87114	4.914096	4.964428
MGC70870	403340	0.027585428	1.280193007	3.299817	3.283147	3.104047	3.688137	3.47593	3.592028
CTAGE6	340307	0.013617402	1.28047877	4.483459	4.598824	4.562729	4.7485	4.984004	4.982558
GSTTP2	653399	0.045414325	1.281002241	1.860291	1.994178	1.871535	2.047891	2.412242	2.33769
MIR429	554210	0.043715354	1.281619793	2.023181	2.087565	2.009964	2.61379	2.368989	2.211836
HSPA1A	3303	0.034580447	1.282410669	8.411946	8.713258	8.658924	9.112642	8.833319	8.914742
HSPA1A	3303	0.038018107	1.285725206	7.937425	8.248426	8.247727	8.653383	8.362278	8.505664
ZNF316	100131017	0.026108997	1.286743653	3.789442	3.789442	3.708598	4.294507	4.112458	3.971691
GC	2638	0.011104926	1.289034908	6.503013	6.605146	6.40627	6.808063	6.886505	6.918735
MIR4735	100616363	0.046739385	1.289191874	1.217454	1.27087	1.449986	1.783528	1.820624	1.433559
YPEL2	388403	0.031882606	1.289661397	4.255625	4.416996	4.568901	4.61974	4.779074	4.943685
FGL2	10875	0.035670422	1.290462603	2.090019	2.251471	2.562239	2.583506	2.699928	2.72396
FOS	2353	0.04907579	1.290620041	3.833206	3.955757	3.809671	4.010856	4.396104	4.295867
ZNF285	26974	0.020097585	1.292854571	1.623374	1.719892	1.776393	2.153737	1.883067	2.194535
KRTAP17-1	83902	0.01330016	1.293438089	3.882803	3.868084	3.967698	4.410929	4.309323	4.111966
ANXA3	306	0.004303863	1.293632055	6.670117	6.577282	6.711818	6.916602	7.08073	7.076167
ACOT12	134526	0.04514195	1.298430385	2.81859	2.756854	2.92264	3.049672	3.115272	3.463446
FTX	100302692	0.006219476	1.299978113	4.960347	5.199176	5.058868	5.416471	5.463719	5.473663
HSPA1A	3303	0.04879606	1.303046589	8.47529	8.805247	8.731297	9.261625	8.907226	8.988649
HSPA1A	3303	0.04879606	1.303046589	8.47529	8.805247	8.731297	9.261625	8.907226	8.988649
HSPA1A	3303	0.04879606	1.303046589	8.47529	8.805247	8.731297	9.261625	8.907226	8.988649
LRRC37A2	474170	0.015062589	1.303308243	4.763152	4.988659	5.16037	5.398608	5.318099	5.342009
TRGJP1	6971	0.025307724	1.305164815	1.605185	1.775666	1.642297	2.099082	1.878739	2.198023
ZNF501	115560	0.004223106	1.30532465	2.799638	2.652664	2.904772	3.13853	3.151001	3.220769
ETS1	2113	0.046709195	1.30602363	3.257187	3.603459	3.476142	3.739238	4.026755	3.726338
HELZ2	85441	0.004908719	1.30841149	3.258539	3.333024	3.282179	3.78721	3.679274	3.570707
MIR181A2HG	100379345	0.025842171	1.309014732	2.818422	2.551865	2.651467	2.96	3.040968	3.18623
DKK3	27122	0.026627487	1.31106208	3.634598	3.706932	3.539418	4.196288	3.956753	3.900115
IPW	3653	0.027953656	1.311205066	2.877486	2.902523	3.24444	3.475956	3.470185	3.250988
PRSS2	5645	0.019545067	1.31627202	4.689225	4.678444	4.522909	5.14975	4.904554	5.025647
MIR29A	407021	0.04147539	1.319699079	1.420848	1.277481	1.343284	1.558191	1.974913	1.709136
FBXL21	26223	0.03682746	1.320101018	2.936617	2.521816	2.852401	3.113364	3.191236	3.208179
PLEKHF1	79156	0.005530691	1.321872778	4.203981	4.346147	4.25799	4.573638	4.667366	4.774864
VNN1	8876	0.016011732	1.324317459	2.782766	2.679048	3.028208	3.336533	3.246233	3.123003
EDNRA	1909	0.04443237	1.32565007	2.152962	2.149755	1.90129	2.322389	2.608669	2.493049
MT-TT	4576	0.029399604	1.327699816	7.036705	7.081598	7.260927	7.374782	7.761993	7.469242
NPHS1	4868	0.042463556	1.329790215	2.664121	2.96747	2.961344	3.505004	3.192883	3.128644
SAA2	6289	0.000342102	1.330916443	6.559848	6.599554	6.545578	7.0019	6.987661	6.952679
IGLV1-50	28821	0.041737564	1.343040676	3.413757	3.564306	3.805087	3.93025	4.255998	3.873411
ZNF316	100131017	0.02299645	1.347393271	4.145548	4.50576	4.415368	4.907187	4.653098	4.796904
HSPA1A	3303	0.0310371	1.350132814	7.617119	7.921116	7.884241	8.443856	8.073787	8.204137
GUSBP2	387036	0.01039185	1.352801346	4.703029	4.80069	5.027529	5.2833	5.394687	5.161111
EVI5L	115704	0.039483584	1.376593243	4.340398	4.804173	4.812731	5.272085	5.029926	5.038598
CLDN12	9069	0.031387094	1.385068185	1.392373	1.509367	1.159676	1.947638	1.74102	1.782629
CRY2	1408	0.024744589	1.386860809	2.029298	1.940471	1.688036	2.37551	2.319293	2.378471
PET100	100131801	0.037633847	1.390307174	4.560026	4.711934	4.616233	5.050697	5.379917	4.88379
MIR3671	100500854	0.003739303	1.391411034	2.182398	2.224401	2.372207	2.593951	2.784724	2.829977
ND6		0.014377574	1.392885498	8.619678	8.80827	8.777819	9.415517	9.172844	9.051636
PLEKHH3	79990	0.04451218	1.393019706	3.968982	3.64142	3.58945	4.30304	4.269493	4.061966
HIST1H2AI	8329	0.013029491	1.393441723	3.663922	3.862235	3.721289	4.237442	4.380169	4.065793
ZSCAN23	222696	0.044539124	1.394773959	2.864225	2.672772	2.645448	3.474747	3.114383	3.033409
THRB-IT1	100874274	0.028189508	1.395001494	1.967937	1.512792	1.849928	2.313348	2.266604	2.191505
CYR61	3491	0.038342588	1.396181984	3.594618	3.784512	3.941704	4.029943	4.211345	4.524007
CTGF	1490	0.000330638	1.396708867	7.338685	7.481133	7.435487	7.896778	7.872525	7.932096
DHRS11	79154	0.032989163	1.412517753	4.729671	5.157344	4.822821	5.556552	5.321113	5.326978
TRBV4-2	28616	0.026083453	1.420404661	3.552552	3.786459	3.502946	3.92026	4.213367	4.227236
GADD45B	4616	0.02253486	1.42869834	5.975294	6.253932	5.961436	6.683692	6.653017	6.398057
PERM1	84808	0.022589691	1.429398652	4.149915	4.200625	3.929706	4.543404	4.775502	4.507565
VPS72	6944	0.015848456	1.434610737	2.013878	2.471532	2.259493	2.718751	2.814257	2.773873
MIR548B	693128	0.002138563	1.443418516	2.163225	2.009487	2.07603	2.574578	2.560924	2.701709
ZXDA	7789	0.011561134	1.450223577	1.82218	2.015623	2.06819	2.564841	2.66022	2.289758
HIST1H2BG	8339	0.04955309	1.455647465	3.929302	4.263454	4.707563	4.802147	4.982783	4.740372
CSAG1	158511	0.001413343	1.460361628	3.441081	3.596084	3.652107	4.215483	4.012805	4.099961
DGCR6	8214	0.037135202	1.46170347	2.454166	2.867699	3.009858	3.144976	3.277209	3.55249
GSTT2	2953	0.000979888	1.466701209	2.16527	2.355485	2.39384	2.921068	2.777959	2.873293
ZNF10	7556	0.010774359	1.467936268	3.488802	3.341375	3.525406	3.787305	4.076036	4.15361
MIR3913-2	100500868	0.045513365	1.468531963	1.769031	1.713097	2.234524	2.164658	2.630113	2.585005
CNGA2	1260	0.026899014	1.488945898	1.959747	1.96057	1.805478	2.255776	2.741154	2.451739
ZNF584	201514	0.0064137	1.489083512	4.302757	4.642051	4.766793	5.131454	5.133883	5.169538
ACCS	84680	0.020644808	1.501537321	4.042199	4.120247	4.270178	4.924018	4.416155	4.851772
DUSP1	1843	0.002837523	1.529371258	6.869674	6.931663	7.056992	7.735299	7.548368	7.413478
MIR571	693156	0.005940738	1.555168605	4.076485	3.88034	4.193848	4.641733	4.866657	4.553496
GOLGA8S	653061	0.039976157	1.555553844	3.685141	4.279559	3.749573	4.429921	4.66123	4.535407
CXCL3	2921	0.010094063	1.565616284	2.830043	2.701302	2.52072	3.289382	3.255912	3.446963
PSMD6-AS2	100507062	0.000992488	1.571378072	2.409134	2.301342	2.544348	2.956265	3.127314	3.127336
IGHJ1	28483	0.012830039	1.672604481	6.821075	6.829355	6.977925	7.96437	7.500618	7.389656
ANKRD1	27063	0.004564311	2.508329135	3.724222	4.023043	3.813705	4.785706	5.361869	5.393575
PIK3CD	5293	0	52.95589301	4.456342	4.704712	5.461108	10.62659	10.57607	10.59966
