# Supplementary material for: PI3Kδ activity controls plasticity and discriminates between EMT and stemness based on distinct TGFβ signaling
Source: Commun Biol. 2022 Jul 25;5:740. doi: 10.1038/s42003-022-03637-w (PMC9314410; doi:10.1038/s42003-022-03637-w)
Supplement: Supplementary file 4 — Supplementary Data 2 [file 42003_2022_3637_MOESM4_ESM.xlsx]

## Sheet: Supplementary Data 2
Supplementary Data 2: Regulated genes in transcriptome of mouse liver infected with PIK3CD vector versus empty vector: columns name of genes, log2AAV quantification in condition empty vector, log2 quantification in condition PIK3CD vector, ratio of microarray quantification between PIK3CD and empty vector conditions, p-value of the rank products and ‘fdr’: False Discovery Rate q-values corrected
gene	log2AAV	log2PIK3CD	ratio PIK3CD/AAV	pvalues	fdr
Dmbt1	10.77786861	68.43519991	6.349604208	0.000000913034	0.000710644
Rnase1	8.186991136	25.10669113	3.066656689	0.000133759	0.011547972
Rgs16	45.254834	91.13921252	2.0139111	0.0000314997	0.005253693
Gp2	6.423383055	12.46663327	1.940820463	0.000459712	0.016772319
Kcnk5	90.09238938	168.8970126	1.874708993	0.0000643689	0.007817089
Angptl4	205.5482578	375.672925	1.8276629	0.0000598037	0.007817089
Slc25a25	278.2041248	483.2636481	1.737082973	0.0000164346	0.0031979
Cyp4a14	418.765854	724.0773439	1.729074463	0.000309062	0.016401352
Noct	18.93959182	31.48661291	1.662475792	0.0000757818	0.007817089
Cxcl5	9.296364696	15.41931389	1.658639092	0.000080347	0.007817089
Lgals4	18.16807087	29.85705573	1.643380629	0.0000424561	0.006262554
Jun	145.3445669	233.9408513	1.609560345	0.000148368	0.011547972
Gm17304	50.67960354	78.42998032	1.547564994	0.000205433	0.014466691
Gdf15	92.83948835	143.3435653	1.543993487	0.000425017	0.016772319
Gm1987	19.51709824	29.71940512	1.522736872	0.000450582	0.016772319
Cyr61	117.7840193	178.5271893	1.515716567	0.000495777	0.01711817
Calcoco1	126.5297946	191.3407038	1.51221856	0.000530473	0.017203518
G6pc	2115.329465	3191.458118	1.508728627	0.000419539	0.016772319
Vgll3	12.55334557	18.89588258	1.505246747	0.000424104	0.016772319
Bicc1	31.92614965	47.94582646	1.501772904	0.000566537	0.017638195
Olfr455	8.495310432	12.69920842	1.494849249	0.000576124	0.017700658
Sox6	63.70493946	95.00950852	1.4913994	0.000634558	0.019242774
Lrrc8b	11.13219875	16.52601144	1.484523571	0.000450582	0.016772319
Clk1	153.2772742	225.4504636	1.470866864	0.000498516	0.01711817
Map3k13	59.16477825	86.62230554	1.464085696	0.000565624	0.017638195
Glt1d1	53.32228377	76.6386371	1.437272219	0.000514494	0.017203518
Txnip	416.835209	590.8576009	1.417484867	0.000277106	0.016176045
Lcn2	113.2473384	82.90190412	0.732042848	0.000327323	0.016669905
Cldn14	104.6914635	73.51669472	0.702222438	0.000525907	0.017203518
Zfp324	66.25695513	46.3126156	0.698984967	0.000518147	0.017203518
Igfbp1	456.1401437	318.0992882	0.697371833	0.000388039	0.016772319
Hamp2	1824.560575	1237.603386	0.678302164	0.000147911	0.011547972
Ocstamp	34.7755156	23.58830748	0.678302164	0.00045743	0.016772319
Gm10801	150.1228735	99.96376492	0.66587964	0.000375713	0.016772319
Creld2	951.0209639	631.8040318	0.664342907	0.000362018	0.016772319
Creb3l2	128.5928543	85.42975067	0.664342907	0.00033554	0.016669905
Nup85	41.06962872	27.28431654	0.664342907	0.000485734	0.01711817
Tprn	19.42711815	12.90626815	0.664342907	0.000560603	0.017638195
Arid5b	534.9771023	353.7696973	0.661280073	0.000167085	0.012291928
Rcc1	54.69485915	35.91878555	0.656712278	0.000429582	0.016772319
Rnf31	45.15039383	29.65081798	0.656712278	0.000378909	0.016772319
Wee1	58.35023927	38.14265419	0.653684624	0.000429126	0.016772319
Zfp442	50.4459543	32.97574465	0.653684624	0.000438713	0.016772319
Arfgap3	109.6427544	71.67178266	0.653684624	0.000216389	0.014466691
Tmed3	153.9872046	100.4267645	0.652176035	0.000362018	0.016772319
Atp6v0e	188.7064598	122.7858073	0.650670928	0.000425017	0.016772319
Dbp	261.9837164	170.0717842	0.649169294	0.000232824	0.014693054
Hace1	25.22297715	16.37398227	0.649169294	0.000292627	0.0162374
Foxa1	63.41123925	41.06962872	0.647671126	0.000277106	0.016176045
Slc17a9	59.71411146	38.6751058	0.647671126	0.00043506	0.016772319
Rps6ka1	46.09909958	29.78815092	0.646176415	0.000299019	0.0162374
Zfp330	130.0870313	83.67163182	0.643197335	0.000295366	0.0162374
Gdpgp1	72.00374302	46.09909958	0.640231989	0.000216845	0.014466691
Zfp27	43.21119828	27.60134502	0.638754446	0.000241497	0.014839378
Rars2	47.2857421	29.99534389	0.634342247	0.000331888	0.016669905
Ehd4	34.61518931	21.90720206	0.632878297	0.000141064	0.011547972
Mmd2	23.31737266	14.65512464	0.628506687	0.000223693	0.014508991
Syvn1	558.9853515	343.3017338	0.614151575	0.0000675645	0.007817089
Xlr3c	37.53071838	22.9963555	0.612734221	0.0000776079	0.007817089
Lrsam1	52.58818013	32.07402118	0.60990932	0.00012326	0.011069655
Ppil1	26.11246352	15.67072476	0.600124333	0.0000429126	0.006262554
Pim1	298.8615178	178.1151801	0.595978972	0.0000648254	0.007817089
Nme6	107.6347412	63.2648973	0.587773953	0.0000278475	0.005001844
Gm10800	436.5490646	253.0595892	0.579681895	0.00000502168	0.002131933
Gm6568	229.1264182	131.9029786	0.57567774	0.000013239	0.002907182
Gmppb	85.62736351	48.39099393	0.565134695	0.0000082173	0.002131933
Hamp	2357.976023	1332.57406	0.565134695	0.00000730427	0.002131933
Foxq1	47.06773965	26.35491255	0.559935802	0.0000054782	0.002131933
Dnajb9	772.4690569	431.5348709	0.558643569	0.0000136955	0.002907182
Entpd7	403.5676344	224.4110647	0.556068043	0.00000730427	0.002131933
Saa1	519.1472537	248.9996665	0.47963206	0.00000502168	0.002131933
Cxcl1	99.04415959	35.91878555	0.362654251	0	0
Saa2	1102.57927	359.5378882	0.326088017	0	0
