# Supplementary material for: PI3Kδ activity controls plasticity and discriminates between EMT and stemness based on distinct TGFβ signaling
Source: Commun Biol. 2022 Jul 25;5:740. doi: 10.1038/s42003-022-03637-w (PMC9314410; doi:10.1038/s42003-022-03637-w)
Supplement: Supplementary file 5 — Supplementary Data 3 [file 42003_2022_3637_MOESM5_ESM.xlsx]

## Sheet: Supplementary Data 3
Supplementary Data 3: list of antibodies
Antibody	provider	Reference	species
Zona-occludens 1	invitrogen	33-9100	mouse
Phalloïdin	life technologies	A22283
Hoechst	life technologies	34580
Cytokeratin 19	DAKO	M0888	mouse
EpCAM	Sigma	SAB4200473	mouse
PI3Kδ	abcam	ab32401	Rabbit
PI3Kδ	Santa Cruz	Sc 7176	Rabbit
laminin	Sigma	L9393	Rabbit
Notch2	abcam	ab8926	Rabbit
Notch3	abcam	ab23426	Rabbit
alexa fluor coupled Secondary antibody	life technologies		Donkey
E-cadherin	BD Biosciences	610180	Mouse
Vimentin	Millipore	CBL202	Mouse
β-Actin	Cell signaling	1300000	Rabbit
Src	abcam	ab47411	Rabbit
GP135/ PXC	George Ojakian	University of New York Downstate Medical Center,USA.	Mouse
Albumin	Santa Cruz	sc-271605	Mouse
P-Src	abcam	ab47411	Rabbit
p-ERK 44/42	Cell signaling	9101S	Rabbit
p-akt	Cell signaling	587f11	Mouse
p-smad2	Cell signaling	D27F4	Rabbit
