# Supplementary material for: PI3Kδ activity controls plasticity and discriminates between EMT and stemness based on distinct TGFβ signaling
Source: Commun Biol. 2022 Jul 25;5:740. doi: 10.1038/s42003-022-03637-w (PMC9314410; doi:10.1038/s42003-022-03637-w)
Supplement: Supplementary file 6 — Supplementary Data 4 [file 42003_2022_3637_MOESM6_ESM.xlsx]

## Sheet: supplementary data 4
Supplementary data 4: List of primers used for RT-PCR
Species	Gene	forward	reverse
Human	Pou5F1	TGA GGG CGA AGC AGG AGT	TCA AAG CGG CAG ATG GTC
Human	nanog	GCC GAA GAA TAG CAA TGG TG	CCC TGG TGG TAG GAA GAG TAA AG
Human	sox2	AAT GCC TTC ATG GTG TGG TC	CGT CTC CGA CAA AAG TTT CC
Human	vimentin	CCC TGC AAT CTT TCA GAC AG	ATC TGA GCC TGC AGC TCC T
Human	CD44	TGC AGT CAA CAG TCG AAG AAG	CTG TCC TCC ACA GCT CCA TT
Human	CD90	GAA GGT CCT CTA CTT ATC CGC C	TGA TGC CCT CAC ACT TGA CCA G
Human	CD133	TTT CAA GGA CTT GCG AAC TCT CTT	GAA CAG GGA TGA TGT TGG GTC TCA
Human	epcam	CCA TGT GCT GGT GTG TGA A	TGT GTT TTA GTT CAA TGA TGA TCC A
Human	prkcz	GTT CTC CTG GTG CGG TTG AAG A	GGT TGC TGG ATG CCT GCT CAA A
Human	PIK3CD	TGC CAA ACC ACC TCC CAT TCC T	CAT CTC GTT GCC GTG GAA AAG C
Human	TGFβ1	GCC CTG GAC ACC AAC TAT TGC	GGC TCC AAA TGT AGG GGC AGG
Human	SMAD3	GGT AAA GGA TTG CCA CCA AA	GAA CAG CCA GGA AAG GGA CT
Human	SMAD7	TGT CCA GAT GCT GTG CCT TCC T	CTC GTC TTC TCC TCC CAG TAT G
Human	NOTCH2	TGA TGA GCA GGA ACA GGA GA	ATG AGA AGC CAG GAG AGC AG
Human	NOTCH3	ATA CCC ACT ACG GGA TGT GC	AGG ACG AAG ATG ACC AGC AG
Human	CDH1	AAG AAG CTG GCT GAC ATG TAC GGA	CCA CCA GCA ACG TGA TTT CTG CAT
Human	SRC	CTG CTT TGG CGA GGT GTG GAT G	CCA CAG CAT ACA ACT GCA CCA G
Human	CDK1	GGA AAC CAG GAA GCC TAG CAT C	GGA TGA TTC AGT GCC ATT TTG CC
Human	CDK2	ATG GAT GCC TCT GCT CTC ACT G	CCC GAT GAG AAT GGC AGA AAG C
Human	CDK4	CCA TCA GCA CAG TTC GTG AGG T	TCA GTT CGG GAT GTG GCA CAG A
Human	RPLP0	TGG TCA TCC AGC AGG TGT TCG A	ACA GAC ACT GGC AAC ATT GCG G
Human	ALB	ATG CTG AGG CAA AGG ATG TC	AGC AGC AGC ACG ACA GAG TA
Human	CYP1A2	CAG CTC TGG GTC ATG GTT G	CCT CCT TCT TGC CCT TCA C
Human	CYP2D6	GCA AGA AGT CGC TGG AGC AGT G	CTC ACG GCT TTG TCC AAG AGA C
Human	GAPDH	AGC CAC ATC GCT CAG ACA C	GCC CAA TAC GAC CAA ATC C
Human	CRB3	CTT CTG CAA ATG AGA ATA GCA CTG	GAC CAC GAT GAT AGC AGT GAT GG
Human	P21	AGG TGG ACC TGG AGA CTC TCA G	TCC TCT TGG AGA AGA TCA GCC G
Human	CDH2	CCT CCA GAG TTT ACT GCC ATG AC	GTA GGA TCT CCG CCA CTG ATT C
Human	PIK3CA	GAA GCA CCT GAA TAG GCA AGT CG	GAG CAT CCA TGA AAT CTG GTC GC
Human	PIK3CB	GGT AAT CGG AGG ATA GGG CAG T	CGG CAG TAT GCT TCA AGG ATG AC
Human	PIK3CG	GAG AGC TTG GAG GAC GAT GAT G	CCA CGC TTC AGC AGA AAT CTG G
Human	CYP3A7	CTC CCT GAA AGG TTC AGT AAA	AAG AAG TCC TCC AAA GCG
Human	FGFR2	GTG CCG AAT GAA GAA CAC GAC C	GGC GTG TTG TTA TCC TCA CCA G
Human	PAX6	CTG AGG AAT CAG AGA AGA CAG GC	ATG GAG CCA GAT GTG AAG GAG G
Human	BMP4	CTG GTC TTG AGT ATC CTG AGC G	TCA CCT CGT TCT CAG GGA TGC T
Human	KLF4	CAT CTC AAG GCA CAC CTG CGA A	TCG GTC GCA TTT TTG GCA CTG G
Canis	CDH1	AAG CGG CCT CTA CAA CTT CA	AAC TGG GAA ATG TGA GCA CC
Canis	CDH2	CAA CTT GCC AGA AAA CTC CAG	ATG AAA CCG GGC TAT CAG CTC
Canis	Vimentin	GCC ATC AAC ACC GAG TTC AA	GGA AGC GCA CCT TGT CGA T
Canis	GAPDH	CAT CAC TGC CAC CCA GAA G	CAG TGA GCT TCC CGT TCA G
Mouse	Nanog	GAA CGC CTC ATC AAT GCC TGC A	GAA TCA GGG CTG CCT TGA AGA G
Mouse	Krt19	AAT GGC GAG CTG GAG GTG AAG A	CTT GGA GTT GTC AAT GGT GGC AC
Mouse	CYP1A2	CAT CAC AAG TGC CCT GTT CAA GC	AAT GCT CCA GGT GAT GGC TGT G
Mouse	SMAD7	GTC CAG ATG CTG TAC CTT CCT C	GCG AGT CTT CTC CTC CCA GTA T
Mouse	NANOG	AGG GTC TGC TAC TGA GAT GCT CTG	CAA CCA CTG GTT TTT CTG CCA CCG
Mouse	POU5F1	CTG TAG GGA GGG CTT CGG GCA CTT	CTG AGG GCC AGG CAG GAG CAC GAG
Mouse	HPRT	CAC AGG ACT AGA ACA CCT GC	GCT GGT GAA AAG GAC CTC T
Mouse	VIM	CCG TTC AAG GTC AAG ACG TGC CA	AGG AGG CCG AAA GCA CCC TGC
Mouse	CDH1	AGG CTG GCT GAA AGT GAC ACA	ACA CGG CAT GAG AAT AGA GGA TGT
Mouse	NOTCH2	CCA CCT GCA ATG ACT TCA TCG G	TCG ATG CAG GTG CCT CCA TTC T
Mouse	HNF4A	TGC GAA CTC CTT CTG GAT GAC C	CAG CAC GTC CTT AAA CAC CAT GG
Mouse	epcam	GAG TCC GAA GAA CCG ACA AGG A	GAT GTG AAC GCC TCT TGA AGC G
Mouse	ALB	CAG TGT TGT GCA GAG GCT GAC A	GGA GCA CTT CAT TCT CTG ACG G
Mouse	PIK3CD	ACC ATC AGT GGC TCT GCG GTT T	GTG GTC TTC TGG GAA CTC ACC T
Mouse	SRC	GTT GCT TCG GAG AGG TGT GGA T	CAC CAG TTT CTC GTG CCT CAG T
Mouse	TGFB1	TGA TAC GCC TGA GTG GCT GTC T	CAC AAG AGC AGT GAG CGC TGA A
