# Supplementary material for: PI3Kδ activity controls plasticity and discriminates between EMT and stemness based on distinct TGFβ signaling
Source: Commun Biol. 2022 Jul 25;5:740. doi: 10.1038/s42003-022-03637-w (PMC9314410; doi:10.1038/s42003-022-03637-w)
Supplement: Supplementary file 7 — Supplementary Data 5 [file 42003_2022_3637_MOESM7_ESM.xlsx]

## Sheet: Fig.1
	Fig.1a	Huh7	Ratio	Single lumen	no lumen multi lumen	Rosette	Canaliculus	total		Huh7+PI3Kδ	Ratio	Single lumen	no lumen multi lumen	Rosette	total
			day 2	42	16	0	42	100			day 2	72	28	0	100
			day 4	6	44	0	50	100			day 4	46.5517	44.8276	8.62069	100
			day 6	1	53	0	46	100			day 6	12.5	40	47.5	100
	Fig.1c	Circularity index			organoid area			nuclei per cyst
		Huh7	Huh7+PI3Kδ		Huh7	Huh7+PI3Kδ		Huh7	Huh7+PI3Kδ
		0.71	0.81		15059	1809.97		44	6
		0.58131	0.65556		11830.3	1971.09		37	12
		0.6604	0.72752		16536.8	1260.07		45	14
		0.79816	0.78317		11884.1	1822.59		47	12
		0.85601	0.76184		14438.8	3556.36		41	13
		0.71447	0.85357		13137.8	2485.31		53	14
		0.68277	0.91129		17659.1	1659.68		43	6
		0.60222	0.81884		8183.13	1716.89		39	5
		0.42314	0.92878		8850.13	2381.4
			0.89326		6929.32	2381.4
			0.78347		10689.2	2273.44
			0.86959		11791	1645.76
					7286.66	3330.13
					12094.9	1698.11
					7484.81	1477.89
					14928.3	2007.4
					14804.5	2179.11
					10552	1533.2
					11006.2	2178.11

## Sheet: Fig.2
		laminin thickness			Epcam relative intensity
	Fig.2a	Huh7	Huh7+PI3Kδ		Huh7	Huh7+PI3Kδ
		1.5	3		1.46452	3.53866
		1.7	2.9		0.418212	4.5749
		1.6	3.1		0.456132	4.07307
		1.9	3.1		0.932396	3.31083
		1.5	2.9		1.18488	3.32069
		1.2	3
	Fig.2b	Epcam plasma membrane intensity
		Huh7	Huh7+PI3Kδ
		1.06035	1.85418
		0.939474	2.4535
		1.00017	1.88251
	Fig.2c	CK19 relative intensity
		Huh7	Huh7+PI3Kδ
		0.937107	4.16915
		0.800884	5.83871
		0.809647	3.03936
		0.758119	4.98606
		0.652338	3.24608
		0.767925	4.28856
		0.839461	2.66041
		0.647551	3.83167
		0.335878	5.03102
		0.238455	4.13013
		0.515409	6.9824
		0.917565	4.25305
	Fig.2d	CK19 relative intensity
		Huh7	Huh7+PI3Kδ
		1.128	1.73
		1.139	1.89
		1.141	1.98
	Fig.2e	notch2 relative intensity			notch3 relative intensity
		Huh7	Huh7+PI3Kδ		Huh7	Huh7+PI3Kδ
		0.822211	3.6051		1.23717	7.96169
		1.3747	3.69817		1.36128	8.10885
		0.7905	1.75339		1.04521	5.20848
		0.865059	2.44982		1.26313	4.41294
		1.06838	2.17875		0.0220578	8.04998
		1.17039	2.12746		0.0481476	6.22712
		0.908759	3.66554		0.0148475	5.0992
			3.10184		0.0170621	8.65205
	Fig.2f	notch2 relative intensity			notch3 relative intensity
		Huh7	Huh7+PI3Kδ		Huh7	Huh7+PI3Kδ
		0.99	3.6		0.8	1.94
		1.5	3.04		1.3	1.76
		0.7	2.8		1.2	1.9
	Fig.2g	PCR
		notch3	notch2	Epcam	ecad	CRB3	PRKCZ	SOX2	NANOG	OCT-4	BMP4	PAX6	KLF4	FGFR2	THY1	PROM1	CD44	vim	CDH2	cyp1a2	cyp2d6	albumin
		0.342171	0.580988	0.158542	0.519778	0.519277	0.75709	0.293504	0.621125	0.747558	0.40037	0.318088	1.04909	-0.767125	1.53024	0.170584	0.449538	0.06723	-0.379298	-0.821812	-0.620122	-0.472115
		0.420439	0.574967	0.0953262	0.510748	0.498205	0.75709	0.296515	0.687352	0.795723	0.319092	0.327119	1.05511	-0.709929	1.35564	0.0561923	0.440507	0.0822815	-0.255875	-0.746554	-0.620122	-0.339662
		0.381305	0.577978	0.343174	0.522789	0.532823	0.608081	0.299525	0.630156	0.750568	0.361236	0.309057	1.00996	-0.782176	1.44294	0.182123	0.440507	0.111381	-0.413916	-0.784183	-0.752575	-0.333642
		0.161051	0.603063	0.319092	0.303037	0.532823	0.647214	0.504225	0.723977	0.814286	0.533827	0.379298	1.12234	-0.838369	1.44193	0.182123	0.354212	0.111381	-0.413916	-0.754183	-0.7014	-0.334642
	Fig.2h	spheroid formation assay
		Huh7	Huh7+PI3Kδ
		35	180
		31	200
		25	205

## Sheet: Fig.3
	Fig.3e	SRC
		Huh7	Huh7+PI3Kδ
		5.95141	6.12004
		5.80549	6.11506
		5.98772	6.09959
	Fig.3f	SRC relative intensity
		Huh7	Huh7+PI3Kδ
		0.548102	2.19706
		0.504992	3.34281
		0.479512	2.29675
	Fig.3g	SRC relative intensity
		Huh7	Huh7+PI3Kδ
		0.784077	65.7527
		0.824286	69.6763
		0.983782	62.07
		1.07827	53.4695
		1.32958	69.499
		1.32288	57.3
	Fig.3h	CK19 relative intensity					notch2 relative intensity
		Huh7	Huh7 +HA	Huh7+PI3Kδ	Huh7+PI3Kδ +HA		Huh7	Huh7 +HA	Huh7+PI3Kδ	Huh7+PI3Kδ +HA
		0.95369	0.75232	1.51789	0.805929		0.977995	0.875023	1.75735	1.09786
		1.04979	0.752873	1.64753	0.881513		1.00289	0.532144	1.82241	1.00584
		0.996518	0.632865	1.5316	0.795779		1.01912	0.667604	1.97901	0.845969
	Fig.3i	Notch2 relative intensity					Src relative intensity
		Huh7	Huh7 +SB	Huh7+PI3Kδ	Huh7+PI3Kδ +SB		Huh7	Huh7 +SB	Huh7+PI3Kδ	Huh7+PI3Kδ +SB
		0.823936	0.649682	1.73825	0.551074		0.784077	1.15065	60.1448	1.10575
		0.903987	0.721869	2.92625	0.617249		0.824286	1.15333	65.1468	2.12438
		0.933038	0.649682	4.76049	0.778505		0.983782	0.914087	52.4367	2.5258
		1.40214	0.669854	5.61992	0.905506		1.07827	1.06688	43.1001	0.907385
		1.43406	0.704692	6.11395	1.43579		1.32958	1.19354	59.3962	1.3403

## Sheet: FIG.4
	Fig4.b	Pv %
		AAV	AAV-PI3Kδ
		16.7	49.3
		15.1	49.6
		15	37.7
		20.4	50
	Fig4.b	PI3Kδ relative intensity			PI3Kδ relative intensity in PV			PI3Kδ relative intensity in CV
		AAV	AAV-PI3Kδ		AAV	AAV-PI3Kδ		AAV	AAV-PI3Kδ
		36.1	60.62		4.00769	33.993		10.1764	15.7599
		16.1	87.2		6.60689	53.9933		3.27026	8.84599
		25.3	36		7.58392	48.5275		7.60497	6.24678
		55.7	73		5.03816	27.7427		6.13876	9.90073
		1.3	106		2.05369	45.3584		12.8547	10.3666
		26.7	104.7		2.38057	46.7211		1.4732	6.77336
		51.7	54.4		3.05536	11.2994		5.48943	10.8667
		4.5	34.9		2.5437	20.7583		9.58305	9.27465
		6.9	59.7		6.9774	60.2204		5.92093	14.0224
		9.2	53.4		6.78888	13.8318		3.96247	13.1843
		0.7	55.8		8.77924	24.4043		10.8045	9.77014
		12.7	58.2		10.9395	13.6518		6.00894	3.22843
		15.9	22		12.6284	28.0948		9.15494	4.58614
		19.3	64		9.05357	29.4751		9.9327	19.2259
		24.8	57.9		11.3368	10.0772		2.88199	10.8651
		0.8	58.7		3.46109	34.651		2.27841	12.47
		8.4	42.8		11.6383	19.955		4.57833	11.8256
		11.1	83.4		7.00925	9.69316		11.0241	15.9211
		26.7	64.8		8.85021	44.0142		2.97829	20.1328
		31.9	56.8		7.98007	12.9897		10.412	17.5501
		26.3	55.9		14.6334	12.3416		7.46173	13.1182
		42.7	32.3		4.01694	17.8946		7.36434	3.84436
		28.4	51.4		6.73874	12.4638		4.98902	0.93646
		28.6	49.1		5.05228	33.9042		4.47728	1.52559
		37	38.1		6.45663	30.4387		2.29905	14.6468
		34	41.5		7.80074	34.8864		11.2348	6.29628
		5	84.9		6.4242	35.5533		1.3096	2.23005
		12	45		18.5676	13.5947		2.25677	3.50139
		12.6	41.5		15.7108	23.9558		15.1999	11.8742
		11.7	45		1.01258	20.0742		3.6951	6.14609
		30.1	63.6		13.2703	12.34		2.26609	6.2116
		18.4	35.4		8.58676	20.9604		2.32288	11.4265
		0	12		1.87769	23.0667		3.17667	6.97864
		25.4	43.1		6.39663	23.224		8.86774	10.469
		17.8	62.7		13.1021	12.6261		0.636983	9.29352
		21.9	41.6		2.69028	5.35111		2.80269	11.0232
		29.4	26.9		0.91155	30.4783		1.24165	10.5343
		32.7	44.7		4.61829	17.0683		0.812926	7.29458
		8.9	56.7		2.66977	21.3752		8.55011	5.7565
		9.6	45.3		9.85051	15.4521		2.06795	8.00979
		15.1	20		3.5349	25.0268		14.3072	3.43311
		19.9	11.7		9.96629	19.0586		10.1691	4.29027
		16.5	55.6		10.1993	23.4642		4.60474	3.6806
		14.1	64.9		11.0274	28.1106		3.20551	2.65275
		19.6	60.5		7.5403	12.7319		18.5364	2.44504
		21.3	40.1		12.8577	23.4869		10.8061	3.80942
		19.9	29.8		16.6733	30.2612		4.56506	1.09776
		22.1	15		9.88376	24.9935		0.165989	0.873997
		17.2	54.8		11.8457	18.1491		8.93179	13.5305
		36.6	29		23.2698	14.1488		1.61394	1.65613
		0	20		13.8354	16.8014		12.566	1.02684
		0	84.4		8.5545	13.0303		6.9455	4.43287
		0.1	74.8		7.43466	19.454		9.45321	12.1937
		16.8	46.8		13.8991	22.7351		5.90598	12.9029
		17.9	38.7		8.01351	15.7588		3.07035	4.71597
		12.1	31.7		6.23146	36.0271		6.53282	3.8389
		9.8	18		4.58981	14.4844		13.4159	8.02314
		15.7	27.8		3.53517	16.701		12.3336	11.7677
		12.8	43.9		4.55496	16.4856		11.3033	5.37186
		4.8	31.2		3.84094	17.1618		7.50469	11.6245
		24.7	33.9		11.0303	12.7297		6.94522	20.6249
		7	73.7		10.2978	23.3876		1.49135	17.9623
		9.2	33.4		4.64538	14.4968		11.7418	11.5429
		18.7	48.7		14.1161	14.7289		27.6261	19.6854
		1.2	59.6		19.3118	34.3171		21.1346	2.70549
		0.6	29.5		4.38356	11.5722		2.49189	22.5679
		16.8	72.8		5.34398	28.0241		2.51238	22.4548
		19.4	30.5		7.65175	26.4246		4.43792	6.57262
		14.7	36.9		8.64185	28.3422		4.54469	2.95032
		9	46		4.53313	20.9493		0.558373	3.09901
		0.3	27		5.53244	44.6451		17.831	1.9698
		0.1	26		4.24097	50.9455		6.07351	7.21195
		32	31.9		5.32867	41.0667		8.11094	4.28078
		23.4	67.7		6.84712	46.6975		8.85405	6.92826
		14.7	31.4		12.3482	24.1053		6.67741	2.4674
		6.7	41.2		10.9643	12.9066		2.79095	3.22659
		26.9	57.6		9.25317	28.0664		3.97958	3.47476
		17.8	27.5		10.0064	26.9156		6.63857	3.22012
		11.8	34.9		10.2429	46.8567		4.12997	3.90326
		19.8	48.7					10.3675	18.1319
		Fig4.C	PCR
			PI3KDELTA	SRC	notch2	ck19	EpCAM	ECAD	NANOG	oct-04	VIM	smad7	TGFB1	ALB	CYP1A2	HNF4A
			1.70258	1.90422	0.504225	0.353898	0.988131	0.913325	1.46572	1.48448	0.707972	2.11925	0.447406	-1.09174	-0.645709	-0.875496
			1.70559	1.8711	0.504225	0.558599	0.870729	0.901284	1.46572	1.29784	0.804302	2.11925	0.498581	-1.09174	-0.615606	-0.749063
			2.13204	1.11251	0.504225	1.05078	2.1486	0.741738	1.05782	1.22359	-0.00647214	1.5202	0.430849	-2.88086	-1.42688	-1.92459
			2.1471	1.11251	0.504225	1.05078	2.1486	0.753779	1.02772	1.26272	-0.0576472	1.60148	0.361612	-2.73335	-1.44494	-2.20454
			2.30714	3.03358	1.43742	0.763299	0.952007	2.01409	2.18568	1.12324	0.0487167	2.33599	0.625014	-0.763613	-0.615606	-1.57991
			2.30112	3.03358	1.43742	0.862639	0.945987	1.96894	2.18568	1.10217	0.0697888	2.21859	0.745426	-0.742541	-0.504225	-1.55883
			1.84908	2.83942	0.475627	0.469795	1.99031	0.172791	1.12405	1.01588	0.171136	2.16599	0.397736	-0.591022	-0.507236	-1.19459
			1.87617	2.74008	0.475627	0.508929	1.83076	0.175802	1.12405	1.01588	0.222311	2.18859	0.316458	-0.581991	-0.480143	-1.33005

## Sheet: FIG.5
		Fig.5a	CAL	Canaliculus	Inverted polarity
			0	31.3433	0
			0.5	1.92308	44.4444
			1	0	66.666
			5	0	75.7576
			10	0	77.1429
		Fig.5b	PCR
		HuH7 +cal	src	notch2	notch3	epcam	ecad	crumbs	pkcz	sox2	nanog	oct4	bmp4	pax6	klf4	FGFR2	CD90	CD133	CD44	VIM	NCAD	CYP1A2	cyp2d6	ALBUMIN
			-0.236309	-0.501215	-0.522287	-0.994904	-0.7014	-0.233298	-0.386824	-0.358226	-0.633668	-0.517772	-0.245339	-0.29802	-0.185133	1.15897	-1.24777	1.59395	1.49913	1.79564	1.73995	-1.13488	-0.927172	-0.290494
			-0.236309	-0.437298	-0.55239	-0.994904	-0.680328	-0.266412	-0.425957	-0.340164	-0.65474	-0.517772	-0.332638	-0.910616	-0.0496699	1.11983	-1.20261	1.61503	1.54428	1.93111	1.77608	-1.0235	-0.894059	-0.269422
			-0.693874	-0.996409	-0.916636	-0.675812	-1.06113	-0.305545	-0.180618	-0.422947	-0.35371	-0.3507	-0.398865	-0.877502	-0.660761	1.20261	-1.2854	1.64964	1.53977	1.86187	1.83929	-0.885028	-0.699895	-0.319092
			-0.663771	-0.917824	-0.946739	-0.769132	-0.997914	-0.320597	-0.325112	-0.383813	-0.416927	-0.221257	-0.702905	-0.877502	-0.687854	1.1394	-1.2854	1.64964	1.53977	1.82575	1.84531	-0.568947	-0.687854	-0.349195
		Fig.5b	PCR
		HuH7 +siPI3Kδ	src	notch2	notch3	epcam	ecad	crumbs	pkcz	sox2	nanog	oct4	BMP4	PAX6	KLF4	FGFR2	cd90	cd133	cd44	vim	ncad	CYP1A2	cyp2d6	ALBUMIN
			-0.794719	-1.63459	-0.126467	-0.20169	-0.109374	-0.124927	-0.838369	-0.931186	-0.179113	-0.824822	-0.222762	-0.383813	-0.358226	0.0647214	-0.922657	0.222762	0.142488	0.389332	0.62263	-0.15503	-0.964221	-0.270174
			-0.794719	-1.63459	-0.128314	-0.20169	-0.139477	-0.182123	-0.723977	-0.964299	-0.302535	-0.824822	-0.123422	-0.368762	-0.412411	0.112886	-0.666781	0.225772	0.151518	0.389332	0.577476	-0.161051	-0.687273	-0.234051
			-0.278453	-1.19019	-0.120412	-0.189649	-0.0341167	-0.901585	-0.69839	-0.822815	-1.06113	-0.197175	-0.65173	-0.733008	-0.859441	0.0496699	-1.48709	0.234803	0.451043	0.354714	0.655744	-0.120412	-0.313071	-0.214484
			-0.341669	-1.19019	-0.120412	-0.0311064	-0.037127	-0.591524	-0.740534	-0.735517	-1.02501	-0.34769	-0.631688	-0.570452	-1.00394	0.0496699	-1.48709	0.279958	0.469105	0.354714	0.505229	-0.120412	-0.313071	-0.214484
			-0.118907	-1.0536	-0.209796	-0.097333	-0.132335	-0.224267	-0.361236	-0.544363	-1.41635	-0.28441	-0.892347	-0.459836	-0.68781	0.154691	-1.11231	0.179113	0.482651	0.0988382	0.62263	-0.15503	-0.909111	-0.234051
			-0.118907	-1.0536	-0.220143	-0.0612094	-0.133085	-0.103855	-0.409401	-0.324611	-1.13338	-0.285713	-0.889542	-0.557417	-0.64192	0.17953	-1.47053	0.224267	0.383312	0.140982	0.610589	-0.161051	-0.909111	-0.214484
		Fig.5d	Vimentin relative intensity					Ecadherin relative intensity
			Huh7	Huh7+PI3Kδ	Huh7+CAL	Huh7+siPI3Kδ		Huh7	Huh7+PI3Kδ	Huh7+CAL	Huh7+siPI3Kδ
			1.17483	1.55335	3.69196	3.21159		1.12912	1.54447	0.134301	0.00185726
			0.799242	0.98485	3.95586	5.56462		0.853663	1.79301	0.102293	0.00309544
			1.40938	1.66255	5.79056	3.70898		0.972482	1.73667	0.11816	0.00371453
			0.389527	2.36346	4.91754	3.37166		0.860278	2.41479	0.131704	0.00061909
			0.456527	2.21582	5.23931	4.23689		0.937367	2.03792	0.105734	0.008643
			1.28267	2.13398	4.65357	4.7607		1.30533	1.80658	0.0965446	0.00068764
			1.48783	0.850201	3.82283	3.0995		0.941761	1.74773	0.116564	0.00846341
		Fig.5e	TGFB expression					smad7 expression					smad3 expression
			Huh7	Huh7+PI3Kδ	Huh7+CAL	Huh7+siPI3Kδ		Huh7	Huh7+PI3Kδ	Huh7+CAL	Huh7+siPI3Kδ		Huh7	Huh7+PI3Kδ	Huh7+CAL	Huh7+siPI3Kδ
			1.09809	1.71475	2.58471	4.231		1.1487	11.2746	0.0756246	0.270744		1.09051	2.07053	6.89237	2.98452
			0.91067	1.76296	2.58471	5.3989		0.870551	11.2746	0.0691082	0.306721		0.917004	1.09429	6.89237	4.16264
			1.06069	2.14553	3.00008	5.62817		0.946058	7.18506	0.131215	0.750019		0.986233	3.71922	10.8905	4.58684
			0.942785	2.20585	2.74157	6.07408		1.05702	6.89237	0.131215	0.72951		1.01396	3.71922	12.5969	4.98468
													0.771105	0.803851	10.5561	4.3814
		Fig.5f	smad3 activity										1.29684	0.803851	10.5561	4.67692
			Huh7	Huh7+TGFB1	Huh7+TGFB +CAL	Huh7+PI3Kδ +TGFB
			0.009	0.044	0.12	0.03
			0.01	0.043	0.08	0.03

## Sheet: FIG.6
	Fig.6a	PI3Kδ expression
		Huh7	HepG2	Hep3B	HepaRG
		0.609643	6.34175	1.60641	2.16552
		0.397541	5.08068	1.90141	2.28819
		0.871408	6.71795	2.06836	3.26869
		0.62611	6.72924	2.04975	2.01729
		0.87485	5.2514	1.89684	2.8527
		1.51926	5.07964	1.79653	3.46072
		0.922752	5.12685	1.99864	2.69696
	Fig.6b	PI3Kδ expression
		Huh7	Hepg2	Hep3B	HepaRG
		0.0912229	25.7328	4.08558	12.8724
		0.105516	26.0921	4.69309	13.9824
		1.30944	18.5139	10.4146	2.76414
		1.29383	18.5139	9.06646	2.96414
	Fig.6d	Phenotype (%)						Phenotype (%)						Phenotype (%)
	HepG2	Canaliculus	Rosette	Inverted polarity	Others		Hep3B	Canaliculus	Rosette	Inverted polarity	Others		HepaRG	Canaliculus	Rosette	Inverted polarity	Others
	0	0	27.7778	0	72.2222		0	0	80	0	20		0	0	5.26316	0	94.7368
	0.5	27	19.2308	0	53.7692		0.5	0	42.8571	0	57.1429		0.5	2.94118	0	0	97.6588
	1	50	15.3646	0	34.6154		1	47.619	4.7619	0	47.619		1	25	0	0	75
	5	60	11.5385	0	28.4615		5	35.7143	4.7619	0	59.5238		5	17.6471	0	0	82.3529
	10	0	13.3333	80	6.66667		10	0	5.88235	74	20.1176		10	0	0	70	30
	Fig.6e	Albumin expression						CYP1A2 expression						SOX2 expression						NANOG expression						CD44 expression						N-CADHERIN expression						SMAD7 expression						SMAD3 expression
	Hepg2	0.883315	1.05775	1.05531	1.0229	0.991488		1.27103	1.17772	0.738498	0.830854	1.08875		1	1	0.888843	1.12506	0.984651		1.24833	0.80107	0.920188	1.08673	0.998754		1.14817	0.96549	0.466301	1.39088	1.39088		0.607097	0.607097	1.35347	1.41095	1.42076		1.02101	0.97942	0.955945	1.04608	0.996843		1.07549	0.929805	1.05336	0.949342	1.09876
	0.5	1.30677	0.983502	1.28432	1.21504	1.19831		2.6226	2.6226	1.3435	2.29104	1.38127		0.0350364	0.0425411	0.127627	0.140632	0.0584651		0.215387	0.182378	0.125869	0.133972	0.298765		0.739352	0.744495	0.734245	1.70448	1.19693		0.401925	0.418994	1.08673	1.3566	0.858565		0.0232762	0.0352801	0.694959	0.873573	0.797645		0.946058	1.24833	1.02456	1.23542	1.19765
	1	2.00834	2.00834	1.87168	1.73428	1.80167		3.48462	4.17275	3.07233	3.18068	2.42727		0.0581128	0.0658351	0.0802141	0.0927827	0.0988796		0.265172	0.267016	0.124137	0.129408	0.197645		0.765425	0.781508	0.781508	1.21644	1.2858		0.464902	0.580352	1.07054	1.05214	1.08925		0.0468762	0.0498936	0.203768	0.167822	0.198765		0.986233	0.952638	0.873573	0.873573	0.896435
	5	1.85446	1.85446	1.69858	1.7223	1.74634		3.69609	3.69609	3.86196	4.8883	3.48059		0.0616395	0.052193	0.0260965	0.0168629	0.08746		0.334482	0.223756	0.0185814	0.0125167	0.0197645		0.45355	0.636986	0.570118	1.15082	1.61627		0.986233	0.986233	1.50873	1.34102	1.25992		0.0774817	0.0774817	0.675955	0.843816	0.798765		1.42899	2.28945	1.54221	1.15269	1.59687
	10	0.678772	1.00765	0.914465	0.946714	0.883315		1.79751	1.76052	0.761017	0.777007	0.657927		0.133508	0.148137	0.0332616	0.0314674	0.017984		0.380245	0.369847	0.0376815	0.0607909	0.0596461		4.25551	1.98527	1.91764	6.81793	4.19693		2.65737	2.77022	2.11404	2.36199	2.18859		0.119493	0.115423	0.0367783	0.0290564	0.0298764		4.31691	4.53154	2.35381	4.06992	4.09688
		Albumin expression						CYP1A2 expression						SOX2 expression						NANOG expression						CD44 expression						N-CADHERIN expression						SMAD7 expression						SMAD3 expression
	Hep3B	3.75158	3.72567	0.30832	0.232049	0.398744		1.8119	1.8119	0.551908	0.551908	0.549674		1.53014	1.49347	1.45767	0.547906	0.547906		1.33299	0.755062	1.48933	0.629815	1.05922		0.826259	0.776289	0.879446	1.22519	1.44693		0.965044	0.894198	0.828553	0.931095	1.50212		1.15269	1.27899	0.680657	0.99654	0.996413		0.852635	0.946058	1.04972	1.18099	1.18452
	0.5	7.93098	8.55934	4.4769	4.03481	4.08463		0.777816	0.893475	5.43583	5.43583	5.49876		0.051249	0.0455523	0.0483167	0.160651	0.0929114		0.100458	0.120297	0.112241	0.254018	0.461052		0.468028	0.450521	0.867338	1.11961	0.99516		0.663729	0.726315	0.694317	0.868742	1.0403		0.0186459	0.0186459	0.0066152	0.0066152	0.00684351		0.45376	0.517632	0.45219	0.534033	0.487965
	1	17.2378	17.2378	15.1107	16.1953	16.8763		31.7239	31.7239	25.0632	28.1976	25.9876		0.177022	0.208338	0.150413	0.0754675	0.0734039		0.282829	0.265724	0.336342	0.377095	0.356754		0.65884	0.696406	0.672684	0.587638	0.71847		0.693515	0.500694	0.871758	0.924663	0.725476		0.0462309	0.0462309	0.00682479	0.00682479	0.00513213		0.641713	0.582367	0.702222	0.650671	0.598754
	5	27.7132	27.7132	17.0004	16.4213	16.8765		22.5101	22.5101	30.4316	30.4316	29.9876		0.0245806	0.0268985	0.0298457	0.0342441	0.0396098		0.121133	0.208002	0.152266	0.0449044	0.0449044		0.57621	0.634929	0.699631	0.183392	0.0996491		1.37427	1.43263	1.31829	0.428391	0.362738		0.0151977	0.0151977	0.00275258	0.00275258	0.0046131		0.879649	0.787308	0.238159	0.214641	0.797465
	10	7.76777	2.39081	0.00024203	0.00024203	0.000984651		0.822165	0.822165	10.1788	10.1788	10.188		0.641861	0.727154	0.683178	0.0295029	0.0711496		0.0608471	0.090329	0.115931	0.0784545	0.0619823		1.70685	2.02979	1.89386	2.35871	2.5633		37.1511	25.9081	29.9676	13.2875	15.2634		0.00971884	0.00971884	0.00161416	0.00161416	0.00987654		1.12506	1.21419	1.97247	2.2974	1.29875
		Albumin expression						CYP1A2 expression						SOX2 expression						NANOG expression						CD44 expression						N-CADHERIN expression						SMAD7 expression						SMAD3 expression
	HepaRG	0.723217	0.723217	1.23756	1.54489	1.29875		1.01677	0.714002	0.916369	1.21757	1.23456		1	1	1.06807	0.936272	0.979864		1.09809	0.91067	1.03886	0.962594	0.998765		1.01045	0.989657	1.10701	1.12246	0.80478		1.06069	0.942785	1.2283	0.943874	0.862542		1.04972	0.952638	1.03886	0.962594	0.979843		1	1	1	0.72951	0.986463
	0.5	49.608	45.9662	56.3952	56.3952	55.9876		9.31141	8.45028	2.25636	1.89737	2.11991		0.779165	1.01396	0.232451	0.290176	0.398765		0.35233	0.32197	0.203768	0.206613	0.346847		0.986233	0.895025	1.4456	1.16205	1.17013		0.90125	0.846745	0.905425	1.38191	1.10701		0.366021	0.334482	0.477973	0.709562	0.498765		1.46409	0.870551	1.00696	1.15269	1.06987
	1	176.987	167.44	74.4139	74.4139	198.485		37.5047	44.2928	19.3465	15.8235	18.5584		0.400535	0.320856	0.0319066	0.0426888	0.064312		0.0315766	0.0408081	0.0238478	0.0252075	0.0298756		0.456916	0.959264	1.15803	1.13027	1.03288		0.628507	0.598739	1.07674	1.12246	0.82169		0.348686	0.351111	0.389582	0.702222	0.598765		1.28343	1.06437	1.52098	0.76313	1.39877
	5	266.409	245.146	264.569	197.745	197.465		20.5206	15.5517	15.1439	13.5542	13.5542		0.49827	0.49827	0.182378	0.182378	0.398765		0.111878	0.0934281	0.110721	0.105477	0.196655		0.632878	1.41421	0.758734	1.32256	1.25122		0.959264	0.726986	0.922316	0.935191	1.22547		0.296273	0.296273	0.955945	0.955945	0.979821		2.00694	1.89868	1.16473	0.942785	1.12986
	10	38.787	35.9395	47.4225	49.0949	48.6435		1.09354	1.09354	3.73386	4.44033	4.44033		0.351111	0.417544	0.216885	0.313166	0.396854		0.771105	0.855595	0.247414	0.195467	0.198765		1.97247	2.12874	3.0773	2.1785	2.48515		1.40444	1.37554	1.60585	1.83189	1.62826		0.0264608	0.0279695	0.891929	0.680657	0.198765		2.86791	2.88786	1.76541	1.28788	1.69875

## Sheet: FIG.7
	Fig.7b	Albumin relative intensity							Albumin relative intensity							Albumin relative intensity
		HepG2	0.5	1	5	10	15		Hep3B	0.5	1	5	10	15		HepaRG	0.5	1	5	10	15
		0.661968	9.66437	15.643	12.2638	0.161601	0.172973		1.04055	9.94578	14.7136	6.95114	1.35897	1.15763		0.730758	362.043	396.865	515.994	62.1526	54.2842
		0.983075	12.1297	10.7555	15.4856	0.134069	0.145441		0.0786907	7.94896	14.7219	7.87706	1.24287	0.952473		0.652694	667.465	771.669	647.468	55.8272	48.1119
		1.05922	13.4159	11.0517	8.20158	0.153821	0.135865		0.032355	6.29206	15.5045	6.67473	0.815881	1.12214		1.62248	551.779	720.929	694.848	60.1031	66.825
		1.07706	13.1496	16.6629	11.3085	0.0269336	0.130478		0.0822857	9.83793	15.7389	12.4084	1.27596	1.08213		0.437431	618.069	748.651	522.684	52.7971	42.2428
		0.98831	11.2744	17.7301	10.3688	0.0323203	0.14604		0.154985	8.10554	10.2518	7.35258	0.869212	1.18319		0.977258	704.82	629.843	555.276	71.7218	82.6304
		1.20505	15.7053	13.6769	7.02966	0.0209483	0.732233		0.0994618	7.90382	9.52916	8.57249	1.41865	1.40449		1.66565	703.429	562.661	612.949	57.7985	63.5783
		1.22578	19.2442	21.0784	28.3893	0.81211	0.904953		0.365492	7.46515	8.96805	8.47235	1.49711	1.07111		0.913733	413.324	670.399	547.538	49.4214	66.7362
		0.992207	22.1053	24.4432	26.3275	0.840711	0.865033		1.59551	7.06321	8.4476	14.2507	1.4592	1.11705		0.994562	523.918	527.729	547.828	27.0042	76.5159
		0.97204	22.9957	24.0244	23.6404	0.964435	0.587716		1.44876	4.903	9.18012	15.106	1.2292	1.0802		0.794635	578.339	437.118	513.269	30.6799	65.1384
		1.13599	18.873	22.0888	22.2035	0.844349	0.848863		1.12334	6.24265	10.231	13.9712	1.56253	0.970226		1.18652	466.577	650.128	552.089		59.5927
		0.934699	16.5305	21.3306	24.1519	0.88863	0.969124		1.24813	7.95949	8.9264	8.41173	1.55335	0.926555		1.29797	512.188	470.232	749.286
		1.00663	23.1567	22.3511	20.5189	0.706352	0.890677		1.26916	6.3551	8.8706	9.17055	1.18525			0.979847	549.763	615.441	535.572
		1.15157	24.8327	23.299	23.9276	0.737385	0.941789		1.28665	4.31236	8.89165	14.7638	1.56717			0.798645	489.118	594.412	600.784
		1.02	20.0207	25.6659	17.6143	0.554126	0.888926		1.25668	7.7227	7.06709	10.9188				1.18877	598.621	596.16	728.013
		1.02389	22.5201	18.9522	16.4688	0.602662	0.673895		1.24771	4.3704	7.02176	8.02887					469.868	767.35	666.221
		0.753284	21.6278	23.177	23.9733	0.830418			1.58419	5.21447	7.92533	12.1696					488.849	759.396	598.861
		0.809242	22.4019	21.1721	27.6504	0.900373			1.07654	7.57073	7.53593	14.967					450.436		563.942
				22.2783		1.3875			1.48187	7.48693	7.86558	13.3722							515.138
				21.8839					1.34385	5.09867		15.4643
				24.0691					1.57261	5.55738		14.746
				24.4762					1.52324	5.2295		14.73
				16.1721					1.08793	7.47042
				22.4266						6.97936
										6.43314
	Fig.7d	Albumin relative intensity
		HEPARG	DMSO	0.1 CAL	0.5 CAL	1 CAL	2.5 CAL	5 CAL
		15.67	67.7	8.7	18.87	132	18	36
		18.5	38	10.95	27	94.56	27.8	45
		25.92	44	12	19	99	30	38
		17.1	55	15	17.82	89	21	22
		19.5	62	9	27	105	28	25
		22	49	8	10.3	111	34	33
		14	69	9.8	23.9	120	31.8	19.9
		21	39.5	7.8	21	98.4	28.9	33
		24.5	41	10	26	130.9	21	27
		20	57	9.2	24	120	26	31

## Sheet: supp Fig.1
	Supp Fig.1a	PI3Kdelta relative intensity
		Huh7	Huh7+PI3Kδ
		0.98	30.9
		0.99	30.97
		1.03	30.94
	Supp Fig.1b	PI3Kdelta relative intensity
		Huh7	Huh7+PI3Kδ
		7.71933	3039.84
		10.3226	1817.19
		9.88371	1667.56
		17.1196	3155.08
	Supp Fig.1c	PI3Kdelta mRNA expression			P21 mRNA expression			CDK1 mRNA expression			CDK2 mRNA expression			CDK4 mRNA expression
		Huh7	Huh7+PI3Kδ		Huh7	Huh7+PI3Kδ		Huh7	Huh7+PI3Kδ		Huh7	Huh7+PI3Kδ		Huh7	Huh7+PI3Kδ
		1.05702	4916.22		1.12896	2.14355		0.959264	0.534033		2.66198	0.208411		1.02101	0.421908
		0.946058	4984.85		0.885768	2.42839		1.04247	0.576343		2.77502	0.153627		0.97942	0.399149
		0.955945	4240.45		1.06437	3.27161		1.01396	0.586417		1.24401	0.398458		0.920188	0.673617
		1.04608	4513.4		0.939523	3.22657		0.986233	0.334482		0.803851	0.310464		1.08673	0.366021

## Sheet: supp fig.2
		Supp.Fig2a	PI3Kdelta expression			EpCAM expression			PKCZ expression			PAR3 expression			SOX2 expression			OCT4 expression			NANOGexpression
			Huh7	Huh7+PI3Kδ		Huh7	Huh7+PI3Kδ		Huh7	Huh7+PI3Kδ		Huh7	Huh7+PI3Kδ		Huh7	Huh7+PI3Kδ		Huh7	Huh7+PI3Kδ		Huh7	Huh7+PI3Kδ
			0.98	7102		0.88	1.27		0.99	1.43		1.1	1.79		0.98	3.67		0.98	5.2		0.87	3.01
			0.99	7046		0.89	1.28		0.98	1.42		0.98	1.72		0.89	3.63		0.89	5.1		0.89	3.05
			1	7014		1	1.26		1	1.36		1	1.7		1	3.6		1	5.6		1	3.65
			1.1	7039		0.89	1.3		1.1	1.2		1.1	1.5		0.89	3.4		1.2	2.4		1.1	2.84
			1.15	7124		1.02	1.23		0.9	1.23		1.2	1.53		1.2	3.48		1.1	2.6		1.2	2.81
			1	7300		1.1	1.1		1.03	1.12		1	1.54		1.1	3.41		0.9	2.12		1.12	2.9
		Supp.Fig2a	CD44 expression			CD90 expression			CD133 expression
			Huh7	Huh7+PI3Kδ		Huh7	Huh7+PI3Kδ		Huh7	Huh7+PI3Kδ
			1.2	1.64		1.1	4.7		0.9	1.7
			1.1	1.61		0.98	4.1		0.98	1.6
			1	1.8		1	4		1	1.65
			1.2	1.78		1.1	3.6		1.2	1.85
			1.23	1.76		1.12	3.8		1.17	1.84
			1.19	1.7		1.16	3.4		1.14	1.81

## Sheet: supp fig.3
		Supp.Fig3b	Rosette %
			HepG2	HepG2+PI3Kδ
			26.5	46
		Supp.Fig3c	PI3Kdelta expression			SOX2 expression			NANOG expression			OCT4 expression			EpCAM expression
			HepG2	HepG2 +PI3Kδ		HepG2	HepG2 +PI3Kδ		HepG2	HepG2 +PI3Kδ		HepG2	HepG2 +PI3Kδ		HepG2	HepG2 +PI3Kδ
			1	2200		1	4.4		1	4.6		1	5.2		1.1	1.9
			0.99	1600		0.89	4.2		1.1	4.5		0.89	4.3		1.02	1.8
			0.98	1540		1.02	4.5		1.02	4.57		0.95	5.5		0.94	1.7

[truncated: 6 more sheets: supp fig.7, supp fig.8, supp fig.11, supp fig.12, supp fig.13, supp fig.14]
